# Supplementary material for: Evaluating Metagenomic Prediction of the Metaproteome in a 4.5-Year Study of a Patient with Crohn's Disease
Source: mSystems. 2019 Feb 12;4(1):e00337-18. doi: 10.1128/mSystems.00337-18 (PMC6372841; doi:10.1128/mSystems.00337-18)
Supplement: TABLE S2 [file mSystems.00337-18-st002.xlsx]

## Sheet: Supplemental_Table2.csv
GO Category	Proteins_Counted	Genes_Counted	Spearman_Corr	3.23.14_2_Proteins	5.22.16_3_Proteins	12.7.14_3_Proteins	4.3.12_3_Proteins	9.24.13_2_Proteins	2.17.14_2_Proteins	12.28.11_1_Proteins	7.14.13_1_Proteins	9.24.13_1_Proteins	12.28.11_2_Proteins	5.22.16_2_Proteins	7.14.13_2_Proteins	4.3.12_2_Proteins	12.7.14_1_Proteins	3.23.14_3_Proteins	2.17.14_3_Proteins	4.3.12_1_Proteins	7.14.13_3_Proteins	2.17.14_1_Proteins	12.28.11_3_Proteins	3.23.14_1_Proteins	9.24.13_3_Proteins	5.22.16_1_Proteins	12.7.14_2_Proteins	12.28.11_Proteins	12.28.11_Std_Proteins	4.3.12_Proteins	4.3.12_Std_Proteins	7.14.13_Proteins	7.14.13_Std_Proteins	9.24.13_Proteins	9.24.13_Std_Proteins	2.17.14_Proteins	2.17.14_Std_Proteins	3.23.14_Proteins	3.23.14_Std_Proteins	12.7.14_Proteins	12.7.14_Std_Proteins	5.22.16_Proteins	5.22.16_Std_Proteins	Std_Proteins	Max_Proteins	Min_Proteins	Max/Min_Proteins	Max-Min_Proteins	3.23.14_2_Genes
UDP-glucose metabolic process [GO:0006011]	320	288	0.97619	726.054	710.827	530.874	822.194	1244.88	775.266	835.793	1014.54	803.548	519.832	268.513	278.536	817.478	239.177	304.249	327.048	1635.11	1153.01	770.255	1001.88	979.097	2080.45	1043.91	596.185	785.836	244.877	1091.6	470.707	815.362	470.032	1376.29	648.515	624.19	257.344	669.8	340.922	455.412	190.091	674.416	388.977	292.494	1376.29	455.412	3.02208	920.879	155.81
glycerophosphodiester transmembrane transport [GO:0001407]	16	234	0.97619	0	0	0	0	0	0	0	0	281.73	159.648	113.351	38.3955	169.384	19.9932	138.092	104.889	0	0	0	0	0	0	0	0	53.2162	92.1731	56.4615	97.7941	12.7985	22.1676	93.9099	162.657	34.9632	60.558	46.0307	79.7275	6.66439	11.5431	37.7837	65.4434	27.2821	93.9099	6.66439	14.0913	87.2455	232.209
pyridoxal phosphatase activity [GO:0033883]	16	92	0.97619	120.5	75.9098	11.4567	231.916	233.285	60.4739	204.95	60.0533	0	0	0	0	0	0	0	0	0	0	0	0	0	0	0	0	68.3165	118.328	77.3053	133.897	20.0178	34.6718	77.7618	134.687	20.158	34.9146	40.1666	69.5706	3.8189	6.61453	25.3033	43.8265	29.0736	77.7618	3.8189	20.3624	73.9429	120.987
formate oxidation [GO:0015944]	480	216	0.97619	1213.81	1314.05	245.298	2695.73	2764.07	1109.97	1402.12	922.758	1658.29	559.696	608.208	384.716	1054.83	105.007	529.264	497.598	3071.21	1008.12	1227.6	1307.04	1437.35	2956.08	1520.95	285.835	1089.62	461.381	2273.92	1072.33	771.865	337.987	2459.48	700.457	945.057	391.949	1060.14	473.144	212.046	94.889	1147.74	478.56	754.248	2459.48	212.046	11.5988	2247.43	204.968
fermentation [GO:0006113]	304	46	0.97619	612.397	637.693	335.932	1219.75	1932.21	528.374	799.397	516.95	950.306	197.76	423.798	228.33	406.902	118.741	344.545	366.011	1761.99	976.465	784.594	947.56	756.243	2275.55	808.283	702.473	648.239	397.098	1129.55	682.031	573.915	377.306	1719.36	687.786	559.66	211.038	571.062	208.938	385.715	295.033	623.258	192.648	436.959	1719.36	385.715	4.45758	1333.64	47.9734
protein metabolic process [GO:0019538]	1216	1874	0.952381	2606.68	2827.39	2149.21	2887.46	4917.38	2515.12	3303.22	2779.54	4327.33	2621.09	2479.1	2153.77	3394.98	1987.65	2282.16	2104.23	5139.61	3068.71	2522.58	3587.76	2913.88	5143.77	3200.79	2629.45	3170.69	496.777	3807.35	1181.35	2667.34	467.673	4796.16	421.5	2380.64	239.411	2600.9	315.897	2255.44	333.826	2835.76	360.92	854.314	4796.16	2255.44	2.12649	2540.72	379.313
butyrate-acetoacetate CoA-transferase activity [GO:0047371]	256	148	0.952381	505.151	480.365	459.332	365.456	274.031	629.125	569.238	405.372	468.596	705.426	584.898	519.885	473.876	566.403	562.61	650.258	605.502	600.91	1109.66	871.112	925.959	564.503	882.931	772.91	715.259	151.177	481.611	120.209	508.722	98.2458	435.71	148.002	796.349	271.544	664.574	228.183	599.548	159.395	649.398	208.89	123.9	796.349	435.71	1.8277	360.639	56.318
formate dehydrogenase (quinone) activity [GO:0036397]	272	52	0.952381	636.849	619.466	117.078	1217.75	1250.47	611.388	786.056	487.953	983.298	441.901	489.076	291.691	875.68	65.8461	443.724	414.18	1529.47	559.602	700.202	737.779	814.883	1472.16	793.438	168.395	655.245	186.332	1207.63	327.015	446.416	138.701	1235.31	244.785	575.257	146.394	631.819	185.631	117.107	51.2746	633.993	152.7	372.963	1235.31	117.107	10.5486	1118.2	36.9197
dimethyl sulfoxide reductase complex [GO:0009390]	80	124	0.952381	217.288	203.959	21.1683	491.877	539.759	180.99	286.016	135.075	241.81	163.262	119.025	47.2444	232.647	77.0434	103.254	137.313	486.219	169.302	179.349	271.087	166.945	400.894	197.847	78.6284	240.122	66.9793	403.581	148.06	117.207	62.9601	394.154	149.089	165.884	24.757	162.496	57.1473	58.9467	32.7266	173.61	47.3709	124.835	403.581	58.9467	6.84654	344.634	194.226
cellular respiration [GO:0045333]	176	206	0.952381	499.467	671.802	179.999	1313.85	762.539	508.93	522.793	424.604	212.649	133.579	137.077	42.6786	204.643	10.9107	109.134	112.32	1066.36	379.375	577.403	596.217	548.83	807.889	675.126	233.412	417.53	248.634	861.618	582.259	282.219	208.677	594.359	331.347	399.551	251.095	385.81	240.877	141.441	116.154	494.669	309.687	214.901	861.618	141.441	6.09173	720.177	169.023
sugar-phosphatase activity [GO:0050308]	16	298	0.952381	120.5	75.9098	11.4567	231.916	233.285	60.4739	204.95	60.0533	0	0	0	0	0	0	0	0	0	0	0	0	0	0	0	0	68.3165	118.328	77.3053	133.897	20.0178	34.6718	77.7618	134.687	20.158	34.9146	40.1666	69.5706	3.8189	6.61453	25.3033	43.8265	29.0736	77.7618	3.8189	20.3624	73.9429	303.963
glycine reductase complex [GO:0030700]	400	28	0.952381	1005.38	1511.51	1161.44	711.61	1212.85	1209.58	1153.35	806.088	1146.03	1046.89	1030.37	643.054	759.771	1042.93	937.303	1304.51	659.267	662.732	1123.41	839.067	936.111	1250.02	1122.5	1132.59	1013.1	159.842	710.216	50.2663	703.958	88.9929	1202.96	52.6975	1212.5	90.5851	959.597	39.6519	1112.32	61.799	1221.46	255.377	213.513	1221.46	703.958	1.73513	517.503	1
ATPase activity [GO:0016887]	18064	39408	0.928571	45952.6	49491	43977	52601.7	53598.2	47789	58311.9	45365	37030.2	40538.6	36559	32336.1	36578.3	30771.3	32361.7	33230.8	53082.4	45759.5	49639.4	63287.3	46593.3	51068.5	49633.5	42676	54045.9	11959.3	47420.8	9392.98	41153.5	7638.62	47232.3	8925.33	43553.1	8987.12	41635.8	8038.04	39141.4	7277.85	45227.8	7507.78	4708.81	54045.9	39141.4	1.38079	14904.5	10052.4
butyrate metabolic process [GO:0019605]	592	368	0.928571	1794.97	2059.21	1603.14	1651.7	1400.12	2147.9	1858.43	1169.65	637.568	1449.7	1984.19	709.836	716.573	1064.27	1474.78	1646.09	1317.84	1029.52	1814.39	2518.96	1623.27	1037.66	2178.53	1253.64	1942.36	539.553	1228.7	473.893	969.667	235.676	1025.12	381.43	1869.46	255.401	1631.01	160.236	1307.01	273.371	2073.98	98.0112	430.304	2073.98	969.667	2.13885	1104.31	55.0698
phosphatidylglycerol biosynthetic process [GO:0006655]	48	152	0.928571	84.3507	95.74	49.2219	136.723	249.186	61.5211	91.4826	110.94	284.922	131.795	119.446	121.134	150.411	72.5095	115.562	120.93	150.049	104.293	74.0989	129.452	92.6059	237.517	119.138	45.1111	117.577	22.6285	145.728	7.80057	112.122	8.48276	257.208	24.6999	85.5166	31.3069	97.5061	16.1723	55.6142	14.7755	111.441	13.5987	60.244	257.208	55.6142	4.62487	201.594	31.7394
hydrogenase (acceptor) activity [GO:0033748]	496	236	0.928571	1446.11	1416.58	907.442	2484.86	2755.11	1359.75	2158.7	1716.24	902.075	890.396	680.404	642.224	898.586	412.532	619.556	578.979	2657.55	1290.76	1069.51	1238.42	1217.28	2899.02	1115.77	354.233	1429.17	655.318	2013.67	969.54	1216.41	540.857	2185.4	1113.72	1002.74	394.642	1094.31	426.774	558.069	303.967	1070.92	370.132	540.752	2185.4	558.069	3.91601	1627.33	186.922
response to drug [GO:0042493]	80	280	0.928571	332.563	324.295	175.76	446.43	935.973	226.106	298.585	236.735	0	0	0	0	0	0	0	0	346.529	128.315	204.69	277.606	219.345	417.056	246.203	156.753	192.064	166.662	264.32	234.294	121.683	118.507	451.01	468.909	143.599	124.82	183.969	169.08	110.838	96.4577	190.166	169.254	109.811	451.01	110.838	4.06909	340.172	202.679
formate dehydrogenase (cytochrome-c-553) activity [GO:0047111]	368	176	0.928571	919.942	1088.78	269.837	2118.57	1566.88	882.766	1057.76	774.996	983.298	441.901	489.076	291.691	875.68	65.8461	443.724	414.18	2233.66	808.036	1033.52	1023.89	1131.51	1819.38	1230.23	369.656	841.182	346.202	1742.64	753.008	624.908	289.046	1456.52	428.825	776.822	322.976	831.724	352.275	235.113	154.853	936.029	393.481	471.258	1742.64	235.113	7.41191	1507.52	176.482
homoserine biosynthetic process [GO:0009090]	16	92	0.928571	118.985	131.447	40.5821	186.129	230.748	106.231	152.74	73.3501	0	0	0	0	0	0	0	0	0	0	0	0	0	0	0	0	50.9133	88.1845	62.0429	107.461	24.45	42.3487	76.9161	133.223	35.4102	61.3323	39.6615	68.6958	13.5274	23.4301	43.8156	75.8909	20.2017	76.9161	13.5274	5.68596	63.3887	148.789
NADPH:quinone reductase activity [GO:0003960]	48	48	0.928571	183.915	219.294	55.5027	315.419	523.56	220.085	312.636	176.396	0	0	0	0	0	0	0	0	108.662	41.026	101.092	63.0736	150.467	396.976	120.965	20.3939	125.237	165.328	141.36	160.232	72.4739	92.3071	306.846	273.169	107.059	110.164	111.461	97.9659	25.2989	28.0745	113.419	109.842	81.6551	306.846	25.2989	12.1288	281.547	55.5118
3'-5' exonuclease activity [GO:0008408]	1280	7378	0.904762	3796.13	3618.91	2797.43	4158.45	5237.51	3948.07	4220.04	3187.61	2392.9	1743.8	1943.93	1719.91	1702.48	1754.23	1882.22	2031.97	3784.71	3624.86	3243.45	4338.2	3572.79	5263.8	3499.31	3108.98	3434.02	1464.96	3215.21	1323.33	2844.13	997.843	4298.07	1649.98	3074.5	969.158	3083.71	1046.5	2553.54	709.54	3020.72	934.444	516.306	4298.07	2553.54	1.68318	1744.53	1852.44
UMP salvage [GO:0044206]	976	1144	0.904762	3060.95	2950.25	2007.36	3673.85	3732.35	3034.72	2868.47	2484.12	2746.15	1606.6	2352.37	1856.56	2333.29	1708.56	2429.79	2596.62	2372.3	1689.81	1878.52	1718.09	1910.94	2728.52	2122.53	1449.36	2064.39	698.587	2793.15	762.958	2010.16	418.837	3069	574.537	2503.29	583.723	2467.23	575.915	1721.76	279.234	2475.05	427.281	438.572	3069	1721.76	1.78248	1347.25	541.083
phosphate acetyltransferase activity [GO:0008959]	1680	724	0.904762	3892.7	4038.78	3696.06	4134.01	4803.15	3710.3	4128.96	3772.17	4270.07	4406.03	3772.4	3220.46	3773	3125.67	3475.86	3743.04	4989.6	4374.86	4887.35	5572.51	4513.75	4982.86	4905.84	4192.25	4702.5	766.084	4298.87	624.83	3789.16	577.39	4685.36	370.709	4113.56	670.32	3960.77	522.281	3671.33	533.72	4239.01	592.654	379.835	4702.5	3671.33	1.28087	1031.17	233.96
pyrimidine-nucleoside phosphorylase activity [GO:0016154]	144	298	0.904762	327.944	259.613	191.732	298.888	801.673	367.536	500.468	333.933	620.381	346.924	279.664	110.019	334.043	41.3674	273.549	257.515	491.879	369.733	451.99	552.858	521.904	1089.46	509.732	169.773	466.75	107.027	374.936	102.789	271.228	140.754	837.172	236.548	359.014	97.5172	374.466	130.55	134.291	81.2195	349.67	138.98	202.879	837.172	134.291	6.23403	702.881	96.4528
fructokinase activity [GO:0008865]	384	418	0.904762	755.152	800.103	644.501	1026.49	2256.91	511.529	478.072	1092.98	1599.6	1548.56	845.137	801.259	1015.73	590.467	577.855	517.965	1012.1	947.305	669.657	962.36	742.694	2335.35	1110.64	549.64	996.332	536.053	1018.1	7.48393	947.181	145.86	2063.96	404.049	566.383	89.4952	691.9	98.9621	594.869	47.5834	918.627	167.806	475.651	2063.96	566.383	3.6441	1497.57	57.3571
carbohydrate biosynthetic process [GO:0016051]	224	190	0.904762	712.242	674.023	449.799	905.877	902.049	733.395	1841.04	560.367	263.718	495.692	270.881	374.375	429.125	303.021	264.914	271.116	574.651	355.865	360.517	1269.86	346.513	286.458	402.928	358	1202.2	675.22	636.551	244.329	430.202	113.105	484.075	362.155	455.009	245.198	441.223	238.229	370.273	74.1544	449.277	205.529	271.045	1202.2	370.273	3.24678	831.922	59.1664
pyruvate carboxylase activity [GO:0004736]	992	386	0.904762	2562.53	2350.11	2388.96	2324.51	2221.4	2494.99	1921.71	3101.3	2077.76	1803.52	2352.56	2559.46	1884.23	2051.08	2315.55	2425.79	1953.6	3033.09	2552.59	2355.47	2648.88	2521.13	2437.7	2614.68	2026.9	290.625	2054.11	236.725	2897.95	295.116	2273.43	226.218	2491.12	63.4902	2508.99	172.995	2351.57	283.65	2380.12	49.8784	277.724	2897.95	2026.9	1.42974	871.049	75.343
thymidine phosphorylase activity [GO:0009032]	112	234	0.904762	237.074	195.037	107.677	238.353	392.734	303.57	473.234	150.423	620.381	346.924	279.664	110.019	334.043	41.3674	273.549	257.515	419.051	225.313	377.785	493.949	418.196	743.684	413.007	93.2213	438.036	79.5821	330.482	90.4016	161.918	58.5004	585.599	178.041	312.956	60.6818	309.606	95.7933	80.7551	34.8681	295.903	109.889	154.597	585.599	80.7551	7.25155	504.844	34.9107
L-arabinose catabolic process [GO:0019572]	112	96	0.904762	268.651	265.557	160.616	460.359	417.583	276.65	385.784	367.069	220.532	230.225	200.88	70.1906	303.126	146.762	196.256	247.155	289.18	230.384	227.457	189.611	136.388	355.23	227.076	82.2682	268.54	103.547	350.889	95.0605	222.548	148.594	331.115	100.715	250.421	24.7582	200.432	66.2302	129.882	41.8125	231.171	32.5324	70.7787	350.889	129.882	2.7016	221.007	147.768
cytosolic valyl-tRNA aminoacylation [GO:0061475]	32	144	0.904762	108.017	103.641	76.1646	95.8601	264.818	69.5247	56.2722	81.1892	0	0	0	0	0	0	0	0	190.236	87.2131	67.7588	119.448	139.505	289.917	108.313	55.6863	58.5735	59.7573	95.3652	95.1187	56.1341	48.7068	184.912	160.629	45.7612	39.6402	82.5073	73.1674	43.9503	39.4152	70.6514	61.2304	46.0376	184.912	43.9503	4.20729	140.961	122.717
succinyl-CoA:(R)-benzylsuccinate CoA-transferase activity [GO:0033877]	16	32	0.904762	0	0	0	0	0	0	0	0	0	0	0	0	0	0	0	0	25.6541	11.5331	26.21	30.0606	42.7852	24.5312	300.508	383.749	10.0202	17.3555	8.55136	14.8114	3.84435	6.65862	8.17705	14.1631	8.73667	15.1324	14.2617	24.7021	127.916	221.557	100.169	173.498	49.3003	127.916	3.84435	33.2738	124.072	2.65121
cysteine biosynthetic process [GO:0019344]	16	226	0.904762	0	0	0	0	0	0	0	0	361.847	155.981	177.996	122.034	150.833	32.1982	149.784	112.64	0	0	0	0	0	0	0	0	51.9937	90.0557	50.2776	87.0833	40.678	70.4564	120.616	208.912	37.5467	65.0328	49.9278	86.4776	10.7327	18.5896	59.3319	102.766	31.1814	120.616	10.7327	11.2381	109.883	289.403
formate dehydrogenase (NAD+) activity [GO:0008863]	816	652	0.904762	2167.8	2298.7	898.225	4024.17	3940.85	1971.49	2336.81	1726.33	2808.29	1506.86	1438.35	794.41	2064.33	645.106	1226.45	1149.89	4208.38	1604.92	2042.59	2189.53	2180.9	4075.85	2407.7	946.33	2011.07	442.82	3432.29	1188.27	1375.22	506.646	3608.33	696.137	1721.33	496.149	1858.38	547.312	829.887	161.822	2048.25	530.991	956.185	3608.33	829.887	4.34798	2778.44	327.25
intrinsic component of periplasmic side of plasma membrane [GO:0031237]	80	218	0.904762	217.288	203.959	21.1683	491.877	539.759	180.99	286.016	135.075	241.81	163.262	119.025	47.2444	232.647	77.0434	103.254	137.313	486.219	169.302	179.349	271.087	166.945	400.894	197.847	78.6284	240.122	66.9793	403.581	148.06	117.207	62.9601	394.154	149.089	165.884	24.757	162.496	57.1473	58.9467	32.7266	173.61	47.3709	124.835	403.581	58.9467	6.84654	344.634	238.458
molybdopterin cofactor binding [GO:0043546]	1584	2066	0.904762	4093.7	4564.88	2877.15	6695.93	7607.94	4136.24	4639.06	3293.31	4908.31	3169.46	2969.21	1842.37	4207.64	1813.27	2576.14	2686.04	6204.3	2765.64	3883.97	4314.85	3578.37	7358.88	4200.27	2641.47	4041.12	772.09	5702.62	1317.82	2633.78	734.402	6625.04	1491.94	3568.75	774.785	3416.07	771.689	2443.96	558.762	3911.46	836.123	1444.17	6625.04	2443.96	2.71078	4181.08	1111.83
dimethyl sulfoxide reductase activity [GO:0009389]	80	304	0.904762	217.288	203.959	21.1683	491.877	539.759	180.99	286.016	135.075	241.81	163.262	119.025	47.2444	232.647	77.0434	103.254	137.313	486.219	169.302	179.349	271.087	166.945	400.894	197.847	78.6284	240.122	66.9793	403.581	148.06	117.207	62.9601	394.154	149.089	165.884	24.757	162.496	57.1473	58.9467	32.7266	173.61	47.3709	124.835	403.581	58.9467	6.84654	344.634	307.369
methylglyoxal metabolic process [GO:0009438]	96	44	0.904762	190.516	156.922	110.887	967.281	295.544	93.5726	242.011	97.4713	236.832	252.311	222.637	132.413	629.085	105.7	137.55	177.763	377.983	205.024	154.709	531.298	149.621	172.259	113.206	112.105	341.873	164.128	658.116	295.72	144.97	54.865	234.879	61.6659	142.015	43.5068	159.229	27.7598	109.564	3.40135	164.255	55.083	182.436	658.116	109.564	6.0067	548.553	104.837
phospholipid transport [GO:0015914]	32	46	0.904762	123.775	115.9	20.2263	262.246	137.044	126.036	204.353	57.8571	0	0	0	0	0	0	0	0	102.858	80.8916	116.962	139.727	132.981	187.916	87.5969	69.1309	114.693	104.451	121.701	132.135	46.2496	41.6763	108.32	97.1953	80.9994	70.2941	85.5854	74.2619	29.7857	35.543	67.8322	60.4249	32.8562	121.701	29.7857	4.08589	91.9156	114.507
NADH dehydrogenase activity [GO:0003954]	112	40	0.89822	157.59	173.032	46.1278	308.231	902.631	141.906	219.006	119.53	1099.32	401.64	386.062	211.772	488.559	87.5359	270.11	300.96	339.901	124.532	164.786	203.877	166.07	914.288	204.546	32.9824	274.841	110.071	378.897	96.2808	151.945	51.872	972.079	110.345	202.551	85.9896	197.923	62.6592	55.5487	28.4708	254.547	114.981	283.153	972.079	55.5487	17.4996	916.53	1
CDP-diacylglycerol-glycerol-3-phosphate 3-phosphatidyltransferase activity [GO:0008444]	144	454	0.880952	410.696	450.806	404.552	383.088	658.487	322.836	455.112	490.523	439.814	278.189	202.764	262.739	263.808	170.2	193.948	233.244	310.552	371.14	307.114	375.718	306.432	573.52	430.044	249.299	369.673	88.6164	319.149	60.1026	374.801	113.936	557.274	110.238	287.731	47.8379	303.692	108.4	274.684	119.221	361.205	137.606	89.798	557.274	274.684	2.02878	282.59	167.182
DNA polymerase III complex [GO:0009360]	1184	3058	0.880952	3646.21	3432.69	2621.3	4279.79	5232.14	4012.45	3802.15	3107.31	2549.14	1715.95	1882.57	1602.58	1666.81	1652.39	1852.21	2029.89	3143.74	2983.71	2807.04	3424.26	3104.75	4765.55	2865.39	2662.36	2980.79	1111.56	3030.11	1310.19	2564.54	835.365	4182.28	1433.45	2949.79	998.96	2867.72	920.187	2312.02	571.62	2726.89	784.29	552.657	4182.28	2312.02	1.80893	1870.26	762.244
quinolinate synthetase A activity [GO:0008987]	128	454	0.880952	419.808	461.279	489.842	606.259	435.338	481.063	520.011	497.276	0	0	0	0	0	0	0	0	609.148	746.881	303.061	412.135	387.999	189.101	274.429	478.794	310.715	274.44	405.135	350.861	414.719	380.223	208.146	218.293	261.375	243.226	269.269	233.735	322.879	279.676	245.236	232.021	74.2093	414.719	208.146	1.99244	206.573	41.4367
enzyme-directed rRNA 2'-O-methylation [GO:0000453]	64	764	0.880952	217.185	240.874	151.503	296.054	576.048	166.163	223.209	153.67	260.852	58.8708	91.5075	69.6781	135.524	52.5421	117.006	76.5397	249.938	120.828	114.139	124.556	164.761	230.302	110.513	9.50914	135.545	82.7187	227.172	82.651	114.725	42.327	355.734	191.408	118.947	45.0048	166.317	50.1078	71.1846	72.8093	147.631	81.3073	88.5021	355.734	71.1846	4.99734	284.549	236.324
GDP-mannose 4,6-dehydratase activity [GO:0008446]	176	526	0.880952	613.146	1133.12	687.856	251.01	415.917	722.967	464.688	573.272	230.473	130.471	670.068	452.64	50.6506	361.42	151.335	83.5252	208.76	612.45	367.555	214.793	511.689	315.381	813.299	610.371	269.984	173.81	170.14	105.615	546.121	83.2931	320.59	92.8313	391.349	320.384	425.39	242.7	553.216	170.558	872.162	237.07	216.896	872.162	170.14	5.12613	702.021	130.137
cofactor binding [GO:0048037]	800	1350	0.880952	2364.36	2130.36	1625.8	3780	2543.17	2394.15	2133.52	1676.21	1866.54	2053.09	1531.83	1019.13	2732.51	1147.59	1466.59	1353.81	3433.82	1530.24	2474.93	2327.06	2375.96	2211.15	2152.64	1709.66	2171.22	140.823	3315.44	533.684	1408.53	345.033	2206.95	338.337	2074.29	625.263	2068.97	521.71	1494.35	303.216	1938.28	352.169	581.215	3315.44	1408.53	2.35383	1906.92	576.564
hydrogen peroxide catabolic process [GO:0042744]	368	308	0.880952	1229.1	1162.55	355.517	1295.16	1097.54	1016	870.103	721.355	1050.77	884.617	838.473	705.002	1419.53	309.504	906.249	753.641	1406.28	779.258	713.378	889.35	961.047	1210.2	937.01	779.835	881.357	10.0291	1373.66	68.3029	735.205	39.0172	1119.5	81.9546	827.674	164.335	1032.13	172.766	481.619	259.286	979.343	166.132	266.572	1373.66	481.619	2.85217	892.038	307.281
selenium binding [GO:0008430]	192	52	0.880952	420.475	416.982	89.8379	804.714	804.339	373.836	534.966	350.392	770.649	308.322	351.998	249.013	671.036	54.9354	334.591	301.861	1167.3	428.661	456.116	427.668	582.676	1011.49	555.101	136.244	423.652	113.375	881.018	256.782	342.688	90.0714	862.158	130.414	377.271	77.1852	445.914	125.984	93.6723	40.7895	441.36	103.723	264.913	881.018	93.6723	9.40532	787.346	36.9197
formate dehydrogenase complex [GO:0009326]	336	52	0.880952	911.454	869.376	261.871	1899.16	1465.14	762.65	957.375	720.452	770.649	308.322	351.998	249.013	671.036	54.9354	334.591	301.861	2079.3	811.546	1048.23	1003.82	1267.74	1732.53	1197.62	527.793	756.504	388.832	1549.83	766.37	593.67	301.937	1322.77	496.493	704.247	376.597	837.928	470.899	281.533	237.041	806.331	426.321	402.462	1549.83	281.533	5.50497	1268.3	36.9197
3 iron, 4 sulfur cluster binding [GO:0051538]	304	316	0.880952	927.958	867.991	329.825	1456.27	1796.5	723.22	878.46	930.745	815.067	454.898	530.102	356.614	1114.48	126.252	400.687	452.593	1699.39	518.395	670.202	604.15	823.324	1327.06	1052.88	249.28	645.836	214.836	1423.38	293.84	601.918	296.038	1312.87	490.87	615.338	143.413	717.323	279.161	235.119	102.523	816.992	265.096	391.852	1423.38	235.119	6.05387	1188.26	415.143
D-methionine transport [GO:0048473]	160	90	0.880952	312.543	308.082	57.1968	1575.47	717.816	363.827	515.872	249.535	608.262	183.477	207.571	144.492	562.342	38.5077	212.168	172.675	1258.21	266.73	575.175	401.932	443.34	763.725	428.651	123.709	367.093	168.914	1132.01	518.221	220.253	66.1711	696.601	79.8734	370.559	201.335	322.684	115.919	73.1378	44.7817	314.768	110.692	331.041	1132.01	73.1378	15.4777	1058.87	157.006
protein lipoylation [GO:0009249]	32	532	0.857143	303.419	256.607	102.875	247.7	624.777	237.836	332.553	277.269	0	0	0	0	0	0	0	0	0	0	0	0	0	0	0	0	110.851	192	82.5667	143.01	92.4229	160.081	208.259	360.715	79.2786	137.315	101.14	175.179	34.2915	59.3947	85.5358	148.152	49.5012	208.259	34.2915	6.07319	173.967	176.757
signal transducer activity [GO:0004871]	2240	3420	0.857143	5310.75	5841.22	5705.16	10513.5	8107.7	4763.35	7094.16	6344.1	3893.43	3785.2	3225.64	4061.3	5324.89	3227.77	3208.28	3029.12	9581.39	6873.24	3661.02	5468.07	4747.54	6422.46	4814.33	5589.09	5449.14	1654.56	8473.25	2766.1	5759.55	1494.33	6141.2	2121.16	3817.83	877.685	4422.19	1088.34	4840.67	1398.02	4627.06	1317.81	1438.35	8473.25	3817.83	2.21939	4655.42	608.581
enoyl-[acyl-carrier-protein] reductase (NADH) activity [GO:0004318]	240	476	0.857143	627.805	688.353	574.413	725.377	579.707	620.659	292.386	751.501	524.322	97.5625	649.387	501.789	588.592	301.577	602.273	526.651	1022.07	851.616	619.285	887.289	716.79	700.069	773.992	443.819	425.746	411.407	778.68	221.601	701.635	180.166	601.366	89.8528	588.865	53.8834	648.956	60.117	439.936	136.459	703.911	63.7427	125.68	778.68	425.746	1.82898	352.934	202.463
ATP-binding cassette (ABC) transporter complex [GO:0043190]	7168	9312	0.857143	19608.1	18542.7	17260.1	22196	20922.5	20257.3	20539.3	17803.4	13388.3	14493	12697.1	12570.8	16369.1	10995	13011.7	13295.1	24277	16887.9	20463.3	21050.1	19385.6	20237.2	19301	17073.2	18694.1	3647.23	20947.4	4099.15	15754.1	2794.5	18182.7	4166.14	18005.2	4080.38	17335.2	3745.84	15109.4	3564.39	16846.9	3613.77	1818.66	20947.4	15109.4	1.38638	5837.94	2963.01
ATPase-coupled sulfate transmembrane transporter activity [GO:0015419]	80	1142	0.857143	335.621	367.597	307.498	485.778	482.855	237.181	361.708	305.533	210.678	207.314	164.08	205.766	89.319	92.2855	176.149	157.481	165.49	46.6989	58.1222	112.769	63.8196	97.186	129.458	108.675	227.264	125.663	246.862	210.383	185.999	130.544	263.573	198.201	150.928	89.7089	191.863	136.58	169.486	119.802	220.378	128.665	38.915	263.573	150.928	1.74635	112.645	258.796
formate C-acetyltransferase activity [GO:0008861]	4400	1148	0.857143	10429	11764.6	9894.63	11727.5	12643.9	10221.3	12218.5	11046.1	10817	9684.47	10665.8	8741.89	9183.56	9625.93	9713.01	8646.08	10895	11325.8	9621.16	11647.3	10754.1	12848.7	12244.8	10148	11183.4	1329.18	10602	1297.05	10371.3	1418	12103.2	1118.58	9496.18	795.002	10298.7	532.632	9889.52	261.075	11558.4	809.457	872.029	12103.2	9496.18	1.27453	2607.01	476.699
racemase and epimerase activity, acting on carbohydrates and derivatives [GO:0016857]	256	544	0.857143	450.548	509.838	308.072	695.71	889.57	376.258	1150.48	395.793	958.159	757.5	649.313	418.365	576.638	345.694	611.61	478.935	729.738	448.344	690.17	1332.55	594.133	903.69	540.558	393.085	1080.18	293.903	667.362	80.3905	420.834	26.3625	917.14	36.2187	515.121	160.054	552.097	88.3772	348.95	42.5999	566.57	73.2858	248.549	1080.18	348.95	3.09551	731.229	102.383
polysaccharide catabolic process [GO:0000272]	3392	2548	0.857143	11033.4	10496.3	8563.22	8184.19	7139.97	14444.1	11976	5089.9	3095.66	8276.6	9084.53	2696.78	5759.12	6887.38	8354.15	10688.4	8880.5	4983.03	12541.7	12114.5	10178.2	4392.3	8615.63	9096.02	10789	2176.92	7607.94	1638.54	4256.57	1351.87	4875.98	2065.08	12558	1877.88	9855.27	1368.53	8182.21	1152.56	9398.84	978.954	2837.52	12558	4256.57	2.95027	8301.48	628.605
1,5-anhydro-D-fructose reductase (1,5-anhydro-D-mannitol-forming) activity [GO:0033712]	32	270	0.857143	0	0	0	0	0	0	0	0	74.3649	65.8508	84.552	193.258	47.5277	223.958	83.1411	77.9776	27.2928	146.458	67.914	57.1446	87.2951	74.6259	94.9513	226.678	40.9985	35.7716	24.9402	23.851	113.238	100.821	49.6636	43.0101	48.6305	42.4148	56.8121	49.2445	150.212	130.094	59.8344	52.0784	41.9043	150.212	24.9402	6.0229	125.272	178.613
AMP nucleosidase activity [GO:0008714]	48	84	0.857143	265.121	253.03	91.6195	287.066	493.205	199.134	232.145	177.67	0	0	0	0	0	0	0	0	152.29	86.9635	76.9739	84.494	137.719	257.331	130.468	54.5257	105.546	117.496	146.452	143.622	88.2111	88.8415	250.179	246.68	92.0359	100.418	134.28	132.594	48.7151	46.0853	127.833	126.536	59.5893	250.179	48.7151	5.13554	201.463	49.7056
phosphatase activity [GO:0016791]	16	640	0.857143	120.5	75.9098	11.4567	231.916	233.285	60.4739	204.95	60.0533	0	0	0	0	0	0	0	0	0	0	0	0	0	0	0	0	68.3165	118.328	77.3053	133.897	20.0178	34.6718	77.7618	134.687	20.158	34.9146	40.1666	69.5706	3.8189	6.61453	25.3033	43.8265	29.0736	77.7618	3.8189	20.3624	73.9429	508.835
rRNA (guanosine-2'-O-)-methyltransferase activity [GO:0070039]	64	98	0.857143	217.185	240.874	151.503	296.054	576.048	166.163	223.209	153.67	260.852	58.8708	91.5075	69.6781	135.524	52.5421	117.006	76.5397	249.938	120.828	114.139	124.556	164.761	230.302	110.513	9.50914	135.545	82.7187	227.172	82.651	114.725	42.327	355.734	191.408	118.947	45.0048	166.317	50.1078	71.1846	72.8093	147.631	81.3073	88.5021	355.734	71.1846	4.99734	284.549	79.9962
metalloexopeptidase activity [GO:0008235]	336	314	0.857143	732.673	924.176	442.197	1429.41	1715.7	770.687	798.02	973.345	1298.32	748.499	1050.41	863.997	1372.29	519.446	892.534	805.013	719.378	472.824	355.051	821.37	455.818	920.009	501.907	413.313	789.297	37.2105	1173.69	394.483	770.055	263.152	1311.34	398.004	643.584	250.465	693.675	220.955	458.318	54.8729	825.497	287.257	279.409	1311.34	458.318	2.8612	853.022	137.501
molybdopterin adenylyltransferase activity [GO:0061598]	96	106	0.857143	449.677	410.517	187.737	429.357	709.827	260.036	273.796	308.056	220.297	114.823	161.336	137.747	154.2	92.4853	138.349	95.2398	230.856	225.237	180.239	201.958	174.995	344.641	194.958	157.498	196.859	79.6089	271.471	142.003	223.68	85.1655	424.922	254.448	178.505	82.4117	254.34	170.156	145.907	48.6724	255.604	135.208	84.7483	424.922	145.907	2.91228	279.015	59.5295
cellular response to nitrosative stress [GO:0071500]	48	44	0.857143	181.299	219.389	21.8688	471.975	352.769	327.676	455.587	68.1872	235.082	137.27	106.604	44.9209	173.3	19.8558	96.5704	131.719	0	0	0	0	0	0	0	0	197.619	233.712	215.092	238.747	37.7027	34.662	195.95	179.611	153.132	164.884	92.623	90.7137	13.9082	12.0868	108.664	109.709	76.0317	215.092	13.9082	15.4651	201.184	43.8432
fatty acid binding [GO:0005504]	48	44	0.857143	181.299	219.389	21.8688	471.975	352.769	327.676	455.587	68.1872	235.082	137.27	106.604	44.9209	173.3	19.8558	96.5704	131.719	0	0	0	0	0	0	0	0	197.619	233.712	215.092	238.747	37.7027	34.662	195.95	179.611	153.132	164.884	92.623	90.7137	13.9082	12.0868	108.664	109.709	76.0317	215.092	13.9082	15.4651	201.184	43.8432
hydroperoxide reductase activity [GO:0032843]	48	44	0.857143	181.299	219.389	21.8688	471.975	352.769	327.676	455.587	68.1872	235.082	137.27	106.604	44.9209	173.3	19.8558	96.5704	131.719	0	0	0	0	0	0	0	0	197.619	233.712	215.092	238.747	37.7027	34.662	195.95	179.611	153.132	164.884	92.623	90.7137	13.9082	12.0868	108.664	109.709	76.0317	215.092	13.9082	15.4651	201.184	43.8432
nitric oxide catabolic process [GO:0046210]	48	44	0.857143	181.299	219.389	21.8688	471.975	352.769	327.676	455.587	68.1872	235.082	137.27	106.604	44.9209	173.3	19.8558	96.5704	131.719	0	0	0	0	0	0	0	0	197.619	233.712	215.092	238.747	37.7027	34.662	195.95	179.611	153.132	164.884	92.623	90.7137	13.9082	12.0868	108.664	109.709	76.0317	215.092	13.9082	15.4651	201.184	43.8432
oxygen binding [GO:0019825]	48	44	0.857143	181.299	219.389	21.8688	471.975	352.769	327.676	455.587	68.1872	235.082	137.27	106.604	44.9209	173.3	19.8558	96.5704	131.719	0	0	0	0	0	0	0	0	197.619	233.712	215.092	238.747	37.7027	34.662	195.95	179.611	153.132	164.884	92.623	90.7137	13.9082	12.0868	108.664	109.709	76.0317	215.092	13.9082	15.4651	201.184	43.8432
response to nitrosative stress [GO:0051409]	48	44	0.857143	181.299	219.389	21.8688	471.975	352.769	327.676	455.587	68.1872	235.082	137.27	106.604	44.9209	173.3	19.8558	96.5704	131.719	0	0	0	0	0	0	0	0	197.619	233.712	215.092	238.747	37.7027	34.662	195.95	179.611	153.132	164.884	92.623	90.7137	13.9082	12.0868	108.664	109.709	76.0317	215.092	13.9082	15.4651	201.184	43.8432
nitric oxide dioxygenase activity [GO:0008941]	48	48	0.857143	181.299	219.389	21.8688	471.975	352.769	327.676	455.587	68.1872	235.082	137.27	106.604	44.9209	173.3	19.8558	96.5704	131.719	0	0	0	0	0	0	0	0	197.619	233.712	215.092	238.747	37.7027	34.662	195.95	179.611	153.132	164.884	92.623	90.7137	13.9082	12.0868	108.664	109.709	76.0317	215.092	13.9082	15.4651	201.184	43.8432
oxygen carrier activity [GO:0005344]	48	48	0.857143	181.299	219.389	21.8688	471.975	352.769	327.676	455.587	68.1872	235.082	137.27	106.604	44.9209	173.3	19.8558	96.5704	131.719	0	0	0	0	0	0	0	0	197.619	233.712	215.092	238.747	37.7027	34.662	195.95	179.611	153.132	164.884	92.623	90.7137	13.9082	12.0868	108.664	109.709	76.0317	215.092	13.9082	15.4651	201.184	43.8432
oxalate catabolic process [GO:0033611]	144	32	0.850315	511.816	711.04	961.833	69.8082	444.516	515.81	266.227	86.1036	98.715	181.714	410.434	37.7642	53.4985	555.289	199.557	381.998	100.009	116.117	485.505	166.33	380.604	185.557	337.123	921.734	204.757	53.7873	74.4385	23.5983	79.9948	39.5318	242.929	179.898	461.104	70.1639	363.992	156.791	812.952	224.042	486.199	198.138	246.731	812.952	74.4385	10.9211	738.514	1
neurotransmitter:sodium symporter activity [GO:0005328]	208	1950	0.833333	519.767	408.927	481.934	262.514	227.493	948.015	324.445	213.127	186.256	369.783	191.735	160.892	170.483	324.768	205.009	240.616	527.191	531.23	1024.36	974.986	799.398	522.378	905.655	1238.63	556.405	363.21	320.063	185.187	301.75	200.445	312.043	183.319	737.662	432.144	508.058	297.368	681.779	488.612	502.106	365.968	168.601	737.662	301.75	2.44462	435.913	312.727
Type I site-specific deoxyribonuclease activity [GO:0009035]	128	1892	0.833333	217.923	450.165	268.358	439.51	571.988	259.314	309.844	324.447	0	0	0	0	0	0	0	0	713.929	599.794	475.088	419.482	415.559	779.108	633.115	570.925	243.109	217.558	384.48	360.132	308.08	300.232	450.365	403.542	244.801	237.876	211.161	207.862	279.761	285.633	361.094	325.821	82.1774	450.365	211.161	2.13281	239.205	592.887
cell division [GO:0051301]	8480	19986	0.833333	24043.6	23574.1	22269.5	25536.8	26614.7	24764.1	24582.9	22290.6	16524.4	15594.7	13679.5	14246.6	15388.3	13534.3	13850.2	15090	24672.9	23549.9	23682.4	24017	23423.6	26120.5	21691.2	21505.3	21398.2	5033.93	21866	5626.42	20029	5047.14	23086.5	5688.34	21178.8	5300.76	20439.1	5714.61	19103	4837.8	19648.3	5254.14	1297.33	23086.5	19103	1.20853	3983.49	5575.85
exoribonuclease II activity [GO:0008859]	272	1094	0.833333	1006.29	1008.74	614.683	1239.53	1576.55	835.246	634.604	899.637	413.471	173.906	302.643	266.867	269.858	210.187	231.766	153.513	1008.39	770.734	598.562	581.02	917.173	1601.49	877.119	526.148	463.177	251.944	839.256	506.476	645.746	334.389	1197.17	678.819	529.107	346.133	718.41	423.796	450.339	212.637	729.499	375.48	244.438	1197.17	450.339	2.65838	746.832	685.285
NADH dehydrogenase complex [GO:0030964]	320	638	0.833333	1190.74	989.531	201.051	1554	1864.55	915.254	848.886	697.976	1368.01	531.743	689.627	526.529	1223.42	137.349	868.473	638.083	1190.3	454.599	704.375	687.94	850.463	1408.92	729.959	143.526	689.523	158.578	1322.57	201.107	559.701	125.033	1547.16	275.629	752.571	144.735	969.893	191.474	160.642	35.1315	803.039	162.761	434.357	1547.16	160.642	9.63109	1386.52	390.193
dTDP-4-dehydrorhamnose 3,5-epimerase activity [GO:0008830]	368	472	0.833333	1073.03	1011.55	1317.77	903.523	1303.46	959.916	762.646	1239.13	736.07	831.158	785.163	745.684	590.81	696.843	529.585	610.937	711.181	1072.09	835.348	658.985	906.385	969.321	1064.57	1085.33	750.93	86.6821	735.171	157.731	1018.97	250.977	1002.95	285.188	802.067	176.854	836.333	278.411	1033.32	313.715	953.76	148.397	124.153	1033.32	735.171	1.40554	298.145	102.663
lipopolysaccharide biosynthetic process [GO:0009103]	544	2040	0.833333	861.567	1033.1	581.574	1294.38	1481.09	1407.1	1204.68	853.975	1218.44	1147.65	1213.29	957.754	1883.48	814.201	1118.35	1295.52	2216.93	1874.83	1880.98	1811.84	2114.26	2516.14	1646.59	1587.45	1388.06	368.112	1798.26	467.143	1228.85	561.831	1738.56	686.093	1527.87	310.851	1364.73	661.691	994.409	526.596	1297.66	315.329	265.343	1798.26	994.409	1.80837	803.854	691.925
phosphoserine phosphatase activity [GO:0004647]	128	170	0.833333	542.471	631.205	530.927	1058.46	438.912	561.522	625.042	414.206	0	0	0	0	0	0	0	0	522.079	351.309	344.001	365.792	316.231	288.532	394.469	390.729	330.278	314.031	526.847	529.246	255.172	223.212	242.481	223.05	301.841	283.125	286.234	272.477	307.219	275.139	341.891	318.87	88.7113	526.847	242.481	2.17273	284.365	12.3699
cysteine-type endopeptidase activity [GO:0004197]	416	656	0.833333	981.793	942.065	1276.33	913.485	919.494	1208.37	872.044	1113.75	823.836	838.934	823.209	789.816	707.312	825.438	911.016	1152.06	967.981	1133.52	1546.16	884.003	1230.85	939.154	1182.84	1250.6	864.993	23.3472	862.926	137.493	1012.36	192.982	894.161	61.6914	1302.2	213.145	1041.22	167.996	1117.45	253.221	982.706	183.23	148.673	1302.2	862.926	1.50905	439.27	259.25
3-oxoacid CoA-transferase activity [GO:0008260]	144	100	0.833333	325.208	287.637	216.346	221.095	240.069	269.66	337.242	203.607	323.071	486.441	320.929	301.451	300.079	258.3	328.746	296.855	287.647	314.359	630.982	473.45	561.692	385.094	461.069	392.785	432.378	82.6452	269.607	42.4701	273.139	60.5614	316.078	72.7651	399.166	201.219	405.215	135.524	289.144	92.1748	356.545	92.0384	64.4634	432.378	269.607	1.60373	162.771	30.0214
L-methionine salvage from methylthioadenosine [GO:0019509]	128	584	0.833333	715.519	794.34	690.197	632.056	748.264	819.392	820.525	639.221	0	0	0	0	0	0	0	0	207.568	271.391	195.057	183.066	220.789	432.747	158.858	181.165	334.531	430.722	279.875	322.172	303.537	320.821	393.67	375.659	338.15	428.027	312.103	366.395	290.454	357.842	317.733	420.327	35.4094	393.67	279.875	1.40659	113.796	246.907
shikimate metabolic process [GO:0019632]	688	444	0.833333	1588.94	1898.54	1540.08	2773	1675.99	1576.43	3094.89	2775.54	607.946	1757.08	1353.36	1622.98	1222.01	751.895	1173.29	1239.5	2414.72	2158.29	1235.37	2594.1	1426.73	841.566	1845.48	1118.86	2482.03	675.91	2136.58	812.042	2185.6	576.766	1041.83	561.482	1350.44	195.728	1396.32	209.488	1136.95	394.405	1699.12	300.617	534.38	2482.03	1041.83	2.38236	1440.19	13.3586
regulation of RNA metabolic process [GO:0051252]	32	52	0.833333	149.79	202.068	44.4774	304.925	252.517	345.237	209.138	75.5826	0	0	0	0	0	0	0	0	170.13	176.832	82.2637	111.404	150.263	193.028	122.874	31.9368	106.847	104.643	158.352	152.803	84.1381	88.7258	148.515	132.012	142.5	180.329	100.018	86.6181	25.4714	22.9327	108.314	101.818	42.7612	158.352	25.4714	6.21684	132.88	52.9347
lysine decarboxylase activity [GO:0008923]	32	454	0.833333	0	0	0	0	0	0	0	0	217.045	103.951	112.667	108.196	237.895	24.9043	71.9392	56.3609	127.078	107.248	95.6632	83.7633	178.211	93.8046	166.074	142.19	62.5716	55.1207	121.658	119.04	71.8147	62.1952	103.617	108.855	50.6747	48.0844	83.3834	89.6551	55.6981	75.9321	92.9135	84.7806	24.7615	121.658	50.6747	2.40076	70.9829	269.998
fumarate hydratase activity [GO:0004333]	1200	1184	0.833333	3291.69	2882.56	2478.45	3767.5	4585.33	2888.46	3153.31	2875.37	3011.17	3158.86	2428.75	2202.19	3779.46	2160.65	2743.35	2258.44	3955.76	2703.17	3074.37	3072.47	2777.25	3304.41	2989.54	2014.65	3128.21	48.3578	3834.24	105.413	2593.58	349.715	3633.64	837.131	2740.42	427.638	2937.43	307.268	2217.92	237.144	2766.95	297.735	536.338	3834.24	2217.92	1.72876	1616.32	693.898
pathogenesis [GO:0009405]	80	1222	0.833333	415.499	404.273	129.016	511.881	701.872	314.596	251.629	232.587	0	0	0	0	0	0	0	0	326.06	158.686	168.862	156.798	254.176	594.907	317.943	59.7915	136.142	127.08	279.314	259.123	130.424	118.841	432.26	378.149	161.153	157.44	223.225	209.472	62.9358	64.5654	240.739	212.907	114.081	432.26	62.9358	6.86826	369.324	946.695
prosthetic group biosynthetic process [GO:0051191]	16	118	0.833333	74.4884	239.014	162.365	42.3224	38.0906	158.331	67.4504	85.1053	0	0	0	0	0	0	0	0	0	0	0	0	0	0	0	0	22.4835	38.9425	14.1075	24.4348	28.3684	49.1356	12.6969	21.9916	52.7771	91.4127	24.8295	43.0059	54.1216	93.7414	79.6712	137.995	23.6188	79.6712	12.6969	6.27488	66.9744	7.90435
molybdenum ion binding [GO:0030151]	592	1012	0.833333	1471.97	1590.7	348.153	2358.47	3403.51	1232.02	1507.59	981.466	2636.85	1219.73	1361.24	633.012	1754.54	321.707	1116.05	1260.62	2731.14	1075.04	1425.33	1367.45	1558.18	3375.21	1831.61	435.646	1364.92	143.948	2281.38	492.842	896.507	232.941	3138.52	434.694	1305.99	104.334	1382.07	234.373	368.502	59.6326	1594.52	235.206	845.554	3138.52	368.502	8.51698	2770.02	508.836
molybdopterin cofactor biosynthetic process [GO:0032324]	48	158	0.833333	151.438	156.411	38.126	160.495	219.57	79.1512	118.407	131.693	220.297	114.823	161.336	137.747	154.2	92.4853	138.349	95.2398	144.435	119.763	71.8789	66.7306	91.0847	207.67	105.069	27.863	99.987	28.8566	153.043	8.0922	129.734	9.15018	215.846	7.08962	82.09	11.9545	126.957	31.7483	52.8248	34.7283	140.938	31.1614	49.2742	215.846	52.8248	4.08608	163.021	55.7896
ATP-binding cassette (ABC) transporter complex, substrate-binding subunit-containing [GO:0055052]	160	300	0.833333	312.543	308.082	57.1968	1575.47	717.816	363.827	515.872	249.535	608.262	183.477	207.571	144.492	562.342	38.5077	212.168	172.675	1258.21	266.73	575.175	401.932	443.34	763.725	428.651	123.709	367.093	168.914	1132.01	518.221	220.253	66.1711	696.601	79.8734	370.559	201.335	322.684	115.919	73.1378	44.7817	314.768	110.692	331.041	1132.01	73.1378	15.4777	1058.87	387.459
molybdopterin molybdotransferase activity [GO:0061599]	48	76	0.833333	151.438	156.411	38.126	160.495	219.57	79.1512	118.407	131.693	220.297	114.823	161.336	137.747	154.2	92.4853	138.349	95.2398	144.435	119.763	71.8789	66.7306	91.0847	207.67	105.069	27.863	99.987	28.8566	153.043	8.0922	129.734	9.15018	215.846	7.08962	82.09	11.9545	126.957	31.7483	52.8248	34.7283	140.938	31.1614	49.2742	215.846	52.8248	4.08608	163.021	52.1463
molybdenum incorporation into molybdenum-molybdopterin complex [GO:0018315]	48	42	0.833333	151.438	156.411	38.126	160.495	219.57	79.1512	118.407	131.693	220.297	114.823	161.336	137.747	154.2	92.4853	138.349	95.2398	144.435	119.763	71.8789	66.7306	91.0847	207.67	105.069	27.863	99.987	28.8566	153.043	8.0922	129.734	9.15018	215.846	7.08962	82.09	11.9545	126.957	31.7483	52.8248	34.7283	140.938	31.1614	49.2742	215.846	52.8248	4.08608	163.021	51.1262
phosphotransferase activity, carboxyl group as acceptor [GO:0016774]	64	8	0.824438	132.625	136.18	73.5456	89.1962	99.4087	159.85	112.1	113.015	91.5631	107.936	108.871	142.645	103.601	128.47	127.74	157.186	207.175	469.068	244.597	174.458	277.677	303.83	407.756	253.309	131.498	37.2623	133.324	64.3613	241.576	197.57	164.934	120.351	187.211	49.7154	179.347	85.1911	151.775	92.12	217.603	165.243	39.0581	241.576	131.498	1.83711	110.078	1
propanediol dehydratase activity [GO:0050215]	224	40	0.814386	425.729	592.826	703.503	484.832	1132.62	538.497	596.275	414.297	576.931	405.839	525.71	339.909	400.951	692.635	371.765	368.843	504.402	418.709	521.927	567.012	388.939	1008.51	587.238	739.215	523.042	102.55	463.395	54.9562	390.972	44.2765	906.021	291.678	476.423	93.534	395.478	27.57	711.784	24.3688	568.591	37.2413	175.629	906.021	390.972	2.31736	515.05	1
protein serine/threonine phosphatase activity [GO:0004722]	64	780	0.809524	124.907	72.5989	144.072	86.6825	124.262	114.444	102.982	111.055	107.429	86.5839	65.7392	159.717	52.8027	153.436	86.8602	154.451	215.599	257.074	216.161	152.397	204.869	167.871	176.567	309.331	113.987	34.2588	118.361	85.8972	175.949	74.3503	133.187	31.194	161.686	51.2428	138.879	60.232	202.28	92.8274	104.968	62.101	33.7084	202.28	104.968	1.92705	97.3113	88.9017
ferrous iron binding [GO:0008198]	96	374	0.809524	112.583	119.154	6.66402	125.137	247.924	95.3198	193.973	95.7748	452.47	122.827	236.636	144.232	300.516	31.6849	171.525	192.869	437.424	317.696	411.863	432.066	407.661	718.335	291.007	91.2701	249.622	161.956	287.692	156.538	185.901	116.681	472.91	235.871	233.351	162.108	230.589	156.154	43.2063	43.4638	215.599	87.8367	118.922	472.91	43.2063	10.9454	429.704	223.353
monosaccharide-transporting ATPase activity [GO:0015407]	3504	2780	0.809524	8260.1	10505	8866.51	10720.6	10830.2	8881.24	12225.4	8794.59	7570.88	8869.09	7141.43	6062.95	6880.49	6351.94	6115.54	6874.76	10364	8274.66	8462.85	11138.9	7911.69	10280	9410.96	8897.24	10744.5	1712.57	9321.69	2121.65	7710.73	1450.51	9560.36	1744.76	8072.95	1058.54	7429.11	1150.85	8038.56	1460.74	9019.13	1715.68	1122.62	10744.5	7429.11	1.44627	3315.36	632.316
transcription cofactor activity [GO:0003712]	1952	688	0.809524	4838.63	5572.45	5283.52	5024.64	4404.23	4679.09	5426.75	4687.96	3712.45	4678.46	5219.53	3676.7	4384.82	4890.45	4484.79	4202.72	5270.61	4297.24	4695.01	5342.21	4974.4	4125.68	5733.8	5266.29	5149.14	409.809	4893.36	457.255	4220.63	509.965	4080.79	348.064	4525.61	279.74	4765.94	252.767	5146.76	222.131	5508.59	263.013	490.022	5508.59	4080.79	1.34988	1427.8	35.9468
diaminopimelate dehydrogenase activity [GO:0047850]	912	342	0.809524	2210.8	2189.07	2970.49	1859.97	2153.73	2123.66	2283.37	3000.03	1648.69	1685.32	1542.74	2407.2	1578.27	2369.71	1799.14	1717.58	1619.78	2405.74	2248.13	2051.73	2295.76	1764.64	2006.37	2787.83	2006.8	301.547	1686.01	152.077	2604.32	342.689	1855.69	264.544	2029.79	277.454	2101.9	265.614	2709.34	307.981	1912.73	333.185	359.363	2709.34	1686.01	1.60696	1023.34	63.1917
ATP-dependent peptidase activity [GO:0004176]	800	3150	0.809524	2637.69	2606.58	2088.25	2722.61	3248.2	2282.36	2571.79	2188.13	1582.26	1351.69	1329.67	909.184	1215.62	1136.15	1246.84	1397.18	2211.49	1712.4	2117.23	2007.74	2080.82	2903.26	1948.57	1503.1	1977.08	610.629	2049.91	766.376	1603.24	646.421	2577.91	879.337	1932.26	470.688	1988.45	700.011	1575.83	480.195	1961.61	638.555	308.593	2577.91	1575.83	1.6359	1002.08	829.786
2-dehydro-3-deoxygluconokinase activity [GO:0008673]	160	284	0.809524	257.511	236.236	297.436	163.487	368.758	237.088	108.913	265.238	505.233	177.193	311.63	588.367	339.123	373.417	356.377	181.296	628.912	866.055	431.147	348.731	613.947	762.809	472.58	507.659	211.612	123.559	377.174	235.034	573.22	300.695	545.6	200.103	283.177	131.147	409.278	184.012	392.837	106.449	340.149	120.725	121.903	573.22	211.612	2.70882	361.608	144.444
defense response to virus [GO:0051607]	80	724	0.809524	89.4584	155.081	250.361	246.921	307.858	81.5452	127.851	488.758	261.018	52.827	101.958	77.7078	149.756	30.4385	92.8709	55.8028	140.22	83.1356	115.17	752.239	196.605	313.873	182.103	37.5988	310.972	383.985	178.966	59.044	216.534	235.769	294.25	28.9362	84.1728	29.7709	126.311	60.8998	106.133	124.957	146.381	40.7745	84.6202	310.972	84.1728	3.69445	226.8	99.7986
heme binding [GO:0020037]	1488	2984	0.809524	3816.06	4309.16	3114.33	4442.63	5275.38	4154.8	3429.23	3314.38	3868.86	3047.99	3678.37	2512.3	3748.91	1908.52	3243.48	3352.42	4359.14	3377.54	4513.89	3189.19	3872.75	5247.92	4161.51	3008.46	3222.14	192.744	4183.56	378.723	3068.07	482.351	4797.39	804.247	4007.04	594.665	3644.1	348.103	2677.1	667.716	4049.68	329.93	689.872	4797.39	2677.1	1.79201	2120.28	1560.68
cellular response to amino acid stimulus [GO:0071230]	48	328	0.809524	61.3141	67.6738	34.1783	119.134	66.8158	89.7722	264.336	149.507	231.126	67.3889	161.183	160.686	142.871	35.5262	135.142	81.4237	134.631	186.177	81.2785	219.395	94.9439	159.284	131.676	69.1836	183.707	103.21	132.212	12.0518	165.457	18.7946	152.409	82.3707	84.1581	4.86248	97.1334	36.9628	46.2961	19.8327	120.178	47.8034	45.5225	183.707	46.2961	3.96809	137.411	97.2683
dihydrolipoyllysine-residue acetyltransferase activity [GO:0004742]	208	58	0.809524	532.732	711.025	197.502	685.497	1269.83	550.963	501.471	438.991	1052.63	336.285	482.035	443.199	714.72	178.071	491.974	334.543	652.135	385.046	407.13	363.85	479.122	1039.27	512.74	162.048	400.535	88.4926	684.117	31.3155	422.412	32.4284	1120.58	129.428	430.879	110.147	501.276	27.9895	179.207	17.754	568.6	124.296	276.584	1120.58	179.207	6.25296	941.369	8.44672
pyruvate dehydrogenase complex [GO:0045254]	208	58	0.809524	532.732	711.025	197.502	685.497	1269.83	550.963	501.471	438.991	1052.63	336.285	482.035	443.199	714.72	178.071	491.974	334.543	652.135	385.046	407.13	363.85	479.122	1039.27	512.74	162.048	400.535	88.4926	684.117	31.3155	422.412	32.4284	1120.58	129.428	430.879	110.147	501.276	27.9895	179.207	17.754	568.6	124.296	276.584	1120.58	179.207	6.25296	941.369	8.44672
D-proline reductase (dithiol) activity [GO:0050002]	640	160	0.809524	1644.82	1786.35	1701.08	1290.27	1430.48	1763.09	2273.32	1197.7	979.206	2687.39	1934.71	1042.53	1295.28	1485.37	1568.06	1558.24	1181.78	1122.13	1751.03	2280.62	1616.17	1143.62	1997.09	1588.02	2413.78	236.984	1255.78	64.1311	1120.78	77.5934	1184.43	228.389	1690.79	114.946	1609.68	38.7865	1591.49	107.898	1906.05	108.254	428.461	2413.78	1120.78	2.15365	1292.99	4.81096
anaerobic respiration [GO:0009061]	1136	912	0.809524	2756.13	2775.84	1239.02	4899.49	7194.42	2431.48	2763.42	2288.52	4320.72	1502.34	1945.61	1401.03	3153.63	573.913	1866.36	1817.23	5737.06	2528.89	2734.81	2653.31	2987.06	7021.64	2949.67	1289.69	2306.36	698.471	4596.73	1318.06	2072.81	594.066	6178.93	1611.57	2327.84	467.491	2536.51	591.748	1034.21	399.433	2557.04	536.603	1634.63	6178.93	1034.21	5.97454	5144.72	1007.07
bile-acid-CoA hydrolase activity [GO:0033881]	64	46	0.809524	103.521	162.659	34.7421	37.4653	204.198	252.187	146.285	43.1355	455.625	448.5	304.187	82.6934	81.5779	71.6863	198.034	524.757	39.2419	47.5943	254.082	134.759	115.589	251.388	168.656	44.0893	243.182	177.905	52.7617	24.9714	57.8077	21.6666	303.737	133.638	343.675	156.825	139.048	51.4385	50.1725	19.2087	211.834	80.036	117.461	343.675	50.1725	6.84987	293.503	2.51669
alpha-glucan catabolic process [GO:0030980]	48	84	0.809524	154.638	211.305	21.069	246.462	128.843	135.334	74.1674	21.7836	161.766	70.5901	231.127	23.245	238.349	24.1332	150.752	169.595	193.318	11.4316	119.737	60.3621	108.064	166.131	122.304	9.62206	68.3732	7.16466	226.043	28.6297	18.8201	6.44015	152.246	20.3852	141.555	25.5046	137.818	25.841	18.2747	7.64845	188.245	57.9608	76.5002	226.043	18.2747	12.3692	207.768	51.4326
nitrite reductase complex [NAD(P)H] [GO:0009344]	128	90	0.809524	188.779	192.984	33.3503	223.529	718.918	205.634	142.422	68.5954	944.347	225.816	498.382	222.487	487.637	64.5218	451.196	376.288	467.822	229.082	342.533	209.695	459.956	824.514	468.495	67.4233	192.644	44.2347	392.996	147.097	173.388	90.8131	829.26	112.789	308.152	90.373	366.644	154.098	55.0985	18.8902	386.62	168.359	231.977	829.26	55.0985	15.0505	774.161	185.546
methylglyoxal catabolic process [GO:0051596]	32	46	0.809524	0	0	0	0	0	0	0	0	211.53	226.068	88.9027	92.6819	116.33	11.637	73.4102	82.5812	117.019	60.8025	77.4798	187.201	82.2528	169.36	88.7761	24.3936	137.756	120.873	77.7828	67.3628	51.1615	47.0871	126.964	111.957	53.3537	46.276	51.8877	45.153	12.0102	12.2011	59.2262	51.2915	41.9565	137.756	12.0102	11.47	125.746	32.2314
[Ni-Fe] hydrogenase complex [GO:0044569]	112	46	0.809524	158.572	161.408	66.8291	622.713	937.504	189.81	356.033	184.181	0	0	0	0	0	0	0	0	1206.73	365.017	287.262	449.304	281.924	1346.88	215.328	67.5867	268.446	237.112	609.813	603.467	183.066	182.511	761.462	690.482	159.024	146.085	146.832	141.328	44.8053	38.8043	125.579	112.046	256.684	761.462	44.8053	16.9949	716.656	47.9734
vesicle membrane [GO:0012506]	48	40	0.790433	104.222	129.076	135.216	163.28	119.595	128.858	123.634	23.655	94.9989	141.438	117.603	83.9453	122.342	101.333	98.8951	105.938	177.445	31.6547	132.993	115.472	106.004	128.986	143.194	150.893	126.848	13.2781	154.356	28.6152	46.4183	32.7445	114.526	17.5512	122.596	14.5738	103.04	3.69876	129.147	25.3314	129.958	12.8183	31.649	154.356	46.4183	3.32532	107.937	1
cytoplasm [GO:0005737]	181856	206416	0.785714	468498	489098	455643	496478	528837	495298	491193	482160	405012	372106	372565	362790	381326	354182	358646	373462	483200	469439	479493	487298	459272	514186	470969	447469	450199	67658.7	453668	63000.6	438130	65555.6	482678	67658.7	449418	66252.4	428806	60934.6	419098	56367.1	444211	62705.7	18964.3	482678	419098	1.15171	63580.4	61757.6
carbohydrate transport [GO:0008643]	7968	5148	0.785714	22818.9	16379.6	17043	25579.3	26655.9	20721.8	18897.9	20156	20985.4	14360.9	12997	17622.3	21287.4	13213	18821.1	16006	24317.4	20372.9	19089.7	16275	21616.1	27058.4	15756.3	17028.2	16511.3	2277.69	23728	2205.82	19383.7	1529.26	24899.9	3396	18605.9	2394.89	21085.4	2051.06	15761.4	2206.96	15044.3	1800.18	3645.05	24899.9	15044.3	1.65511	9855.63	1586.37
shikimate 3-dehydrogenase (NADP+) activity [GO:0004764]	928	1094	0.785714	2128.96	2671.77	1891.77	4024.03	2084.83	2125.55	4201.71	3673.18	865.895	2390.39	1872.31	2410.02	1937.94	1062.5	1414.39	1501.03	3221.9	3050.33	1662.82	3559.44	1712.35	1171.83	2319.85	1446.96	3383.85	918.334	3061.29	1052.28	3044.51	631.597	1374.18	634.162	1763.13	324.116	1751.9	358.922	1467.07	414.999	2287.98	400.684	796.368	3383.85	1374.18	2.46244	2009.66	251.352
butyrate kinase activity [GO:0047761]	304	340	0.785714	1093	1364.43	734.254	715.306	401.906	1500.53	688.848	374.824	279.699	340.242	780.772	249.595	225.094	460.885	602.014	827.588	716.446	541.27	1261.29	1776.72	970.146	669.138	1374.87	753.329	935.271	749.274	552.282	283.354	388.563	146.322	450.248	199.169	1196.47	341.121	888.388	255.501	649.489	163.614	1173.36	340.028	315.068	1196.47	388.563	3.07921	807.905	143.464
polysaccharide transmembrane transporter activity [GO:0015159]	128	718	0.785714	81.7643	50.1951	89.5773	50.6946	2001.55	73.1403	159.452	1013.37	727.613	40.0887	25.8818	196.416	13.9805	14.5542	20.0968	20.9334	1046.54	638.558	86.8962	140.877	48.23	1745.73	517.434	46.4721	113.473	64.2275	370.406	585.839	616.116	408.941	1491.63	673.908	60.3233	34.7991	50.0304	30.8731	50.2012	37.6503	197.837	277.046	494.919	1491.63	50.0304	29.8145	1441.6	153.165
quinone binding [GO:0048038]	368	2392	0.785714	1450.34	1244.59	433.604	1790.81	1935.66	1271.65	971.046	920.15	1395.61	553.89	766.075	571.008	1288.1	242.85	978.247	806.635	1153.88	485.827	769.388	627.27	854.131	1147.7	700.334	225.517	717.402	222.705	1410.93	335.762	658.995	230.142	1492.99	402.902	949.226	279.852	1094.24	314.577	300.657	115.461	903.667	297.073	394.613	1492.99	300.657	4.96576	1192.33	1523.88
ubiquitin-like modifier activating enzyme activity [GO:0008641]	48	1134	0.785714	95.6907	92.9571	52.2953	212.377	123.917	85.0137	217.122	94.1545	160.975	674.14	212.259	126.415	344.367	75.1181	132.474	132.718	0	0	0	0	0	0	0	0	297.087	344.11	185.581	173.74	73.5231	65.6842	94.9642	84.3029	72.5773	67.2274	76.055	68.3852	42.4711	38.5106	101.739	106.401	83.6147	297.087	42.4711	6.99504	254.616	311.14
N-methylhydantoinase (ATP-hydrolyzing) activity [GO:0047423]	16	36	0.785714	134.429	115.631	114.402	110.317	61.136	134.921	134.565	98.9309	0	0	0	0	0	0	0	0	0	0	0	0	0	0	0	0	44.855	77.6911	36.7722	63.6913	32.977	57.1178	20.3787	35.2969	44.9735	77.8965	44.8096	77.6126	38.134	66.05	38.5438	66.7597	8.2699	44.9735	20.3787	2.20689	24.5949	1
Mo-molybdopterin cofactor biosynthetic process [GO:0006777]	208	918	0.785714	703.574	672.304	307.964	725.803	985.814	404.506	583.453	664.315	519.426	455.742	455.391	397.957	501.948	202.827	364.829	265.336	720.367	487.812	653.45	539.476	623.776	714.076	736.783	416.919	526.224	64.8786	649.373	127.702	516.695	135.508	739.772	234.253	441.098	196.628	564.06	177.092	309.237	107.052	621.493	147.417	132.326	739.772	309.237	2.39225	430.536	344.521
aerobic electron transport chain [GO:0019646]	80	708	0.785714	135.028	70.7856	2.89387	192.405	367.653	59.2303	184.292	88.6388	347.047	119.151	94.9492	96.512	180.858	21.1457	125.467	119.761	305.847	264.309	428.003	452.547	345.685	485.495	395.671	176.161	251.997	176.71	226.37	69.0707	149.82	99.2288	400.065	74.6983	202.331	197.767	202.06	124.475	66.7336	95.2054	187.135	181.001	94.8252	400.065	66.7336	5.99496	333.332	318.739
glycine reductase activity [GO:0030699]	1584	216	0.785714	4447.74	5001.87	3939.18	2746.28	4531.35	4749.63	4554.24	3909.59	3967.71	4300.08	4440.52	3599.8	2530.48	3617.98	3855.99	4271.05	2531.96	3560.72	4588.27	3970.85	4251.95	4454.36	4638.17	3752.79	4275.06	292.5	2602.91	124.168	3690.04	191.137	4317.81	305.627	4536.32	243.484	4185.22	301.465	3769.99	161.29	4693.52	284.739	663.304	4693.52	2602.91	1.80318	2090.61	7.70778
polyhedral organelle [GO:0031469]	128	16	0.763763	403.262	356.651	586.358	283.364	477.984	372.604	453.595	459.699	200.492	94.7225	127.254	116.135	104.281	128.704	88.7039	95.711	252.987	327.592	306.268	333.707	330.653	318.198	321.922	483.825	294.008	182.7	213.544	95.8358	301.142	173.303	332.225	139.277	258.194	144.571	274.206	164.701	399.629	240.164	268.609	123.642	55.3531	399.629	213.544	1.87141	186.085	1
isoleucine-tRNA ligase activity [GO:0004822]	2448	2596	0.761905	6352.8	6082.42	6052.77	7241.74	7745.21	6698.59	6035.78	7819.08	5738.46	3893.32	4441.96	6051.65	6003.99	4171.91	4443.73	4080.47	6973.85	6852.55	5480.26	5503.9	5873.75	7201.48	6100.5	5747.71	5144.33	1115.57	6739.86	651.205	6907.76	885.004	6895.05	1037.88	5419.78	1310.11	5556.76	993.226	5324.13	1009.44	5541.63	952.386	763.173	6907.76	5144.33	1.34279	1763.43	1044.97
isoleucyl-tRNA aminoacylation [GO:0006428]	2448	2592	0.761905	6352.8	6082.42	6052.77	7241.74	7745.21	6698.59	6035.78	7819.08	5738.46	3893.32	4441.96	6051.65	6003.99	4171.91	4443.73	4080.47	6973.85	6852.55	5480.26	5503.9	5873.75	7201.48	6100.5	5747.71	5144.33	1115.57	6739.86	651.205	6907.76	885.004	6895.05	1037.88	5419.78	1310.11	5556.76	993.226	5324.13	1009.44	5541.63	952.386	763.173	6907.76	5144.33	1.34279	1763.43	1044.97
serine-type endopeptidase activity [GO:0004252]	4528	10620	0.761905	13637	9825.99	10942.2	12992.3	13038.2	17228.3	15627.9	9038.37	7193.66	10403	8410.31	5196.28	9082.63	8127.01	9830.61	12657.9	13387.8	8014.77	15799.3	15558.1	12886.8	11468.9	10414.8	10363.2	13863	2996.65	11820.9	2379.65	7416.47	1989.7	10566.9	3024.88	15228.5	2338.02	12118.1	2016.24	9810.81	1486.67	9550.36	1030.27	2502.59	15228.5	7416.47	2.05333	7812.02	2927.56
zinc ion binding [GO:0008270]	24400	33004	0.761905	60052.7	63511.4	56930.6	69265.2	74117.9	64635.2	71345	66032	56459.4	56290	49158.2	49572.2	53668.3	42459.9	46222.1	50488.6	66630	65201.2	64434.6	67122.7	59022.6	71396.2	61541.2	55279.1	64919.2	7765.63	63187.9	8348.76	60268.5	9272.56	67324.5	9507.36	59852.8	8110.24	55099.1	7704.97	51556.5	7921.05	58070.2	7780.67	5170.36	67324.5	51556.5	1.30584	15768	10972.9
methylmalonyl-CoA mutase activity [GO:0004494]	848	902	0.761905	2283.9	1937.8	2832.5	1489.38	2518.5	2706.95	1207.36	1872.92	2285.47	1187.39	2485.62	1441.91	1300.68	2242.28	1968.97	2290.62	1470.93	1781.41	2917.92	1413.47	2351.93	2619.08	2433.25	2761.24	1269.4	125.162	1420.33	104.029	1698.75	227.085	2474.35	171.131	2638.49	319.204	2201.6	204.316	2612.01	322.168	2285.56	302.3	540.487	2638.49	1269.4	2.07853	1369.09	452.482
fucose metabolic process [GO:0006004]	2048	1302	0.761905	5126.09	4774.79	5675.73	7900.79	4984.22	4697.97	5984.15	5044.08	4040.06	4979.84	3494.06	4445.59	6859.46	4658.58	4213.67	3812.04	6883.53	4547.82	3938.78	5917.7	4353.2	4158.39	4242.65	5003.49	5627.23	561.641	7214.59	594.39	4679.16	320.133	4394.22	514.368	4149.6	479.114	4564.32	491.482	5112.6	517.277	4170.5	643.406	1026.82	7214.59	4149.6	1.73863	3065	159.958
manganese ion binding [GO:0030145]	5616	5684	0.761905	13716.9	15436.1	12941.9	17069.9	17884.9	15380.9	16212	15470.1	13600.4	12148.3	11981.1	10568	12405.7	10683.4	10530.1	12734.3	14541	13963.3	15080	14691.9	13822.5	17507.5	13969.3	12324.7	14350.7	2053.25	14672.2	2334.88	13333.8	2510.94	16330.9	2372.2	14398.4	1448.99	12689.9	1871.15	11983.3	1167.31	13795.5	1734.04	1331.55	16330.9	11983.3	1.36281	4347.64	2956.51
chromosome segregation [GO:0007059]	272	2318	0.761905	719.996	681.644	620.132	763.729	1103.16	774.655	810.271	618.589	443.711	399.102	271.559	252.666	382.378	255.397	626.474	358.405	1225.4	674.641	592.211	778.173	909.543	1367.39	772.236	514.346	662.515	228.686	790.501	422.146	515.298	229.167	971.423	475.725	575.091	208.652	752.004	144.223	463.291	187.651	575.147	266.788	167.523	971.423	463.291	2.09679	508.132	575.287
glycine cleavage complex [GO:0005960]	32	238	0.761905	188.546	200.865	29.0715	176.905	228.488	91.0384	78.7022	80.7218	0	0	0	0	0	0	0	0	159.641	71.0175	70.2113	113.002	128.146	204.18	152.768	17.0768	63.9013	57.9366	112.182	97.5354	50.5798	44.0713	144.223	125.49	53.7499	47.6994	105.564	96.28	15.3828	14.6096	117.878	104.879	43.3735	144.223	15.3828	9.3756	128.84	172.651
cell wall organization [GO:0071555]	3808	12358	0.761905	10945.2	10763.9	10709.6	11802.4	13434.4	10747	11133.7	11223.4	6543.8	7562.66	6200.77	5902.94	6813.79	6060.62	6445.87	6578.82	10917.1	10101.6	9526.85	10243.4	10335.7	12213.4	9599.09	9843.12	9646.61	1858.84	9844.44	2661.69	9076	2804.61	10730.5	3676.86	8950.9	2142.95	9242.25	2440.83	8871.1	2472.21	8854.59	2370.92	647.786	10730.5	8854.59	1.21186	1875.94	3685.32
formate transmembrane transporter activity [GO:0015499]	736	188	0.761905	1584.04	1859.46	1553.57	2454.42	1722.77	1681.63	2030.53	1362.71	2104.4	1651.88	1902.28	1110.67	1903.25	1550.24	1777.25	1437	2405.76	1549.94	1399.54	2365.93	1753.7	2076.13	2042.89	1711.61	2016.12	357.244	2254.48	305.141	1341.11	220.433	1967.76	212.645	1506.06	153.2	1705	105.415	1605.14	92.2184	1934.88	95.9607	303.072	2254.48	1341.11	1.68106	913.371	15.6395
3,4-dihydroxy-2-butanone-4-phosphate synthase activity [GO:0008686]	96	428	0.761905	183.407	243.184	189.377	206.767	151.542	373.193	250.882	189.766	112.139	164.364	167.544	229.289	220.476	243.418	234.999	370.302	126.839	257.825	161.15	214.709	298.566	253.896	267.608	266.462	209.985	43.4523	184.694	50.5705	225.626	34.1773	172.526	73.1709	301.549	121.597	238.991	57.6831	233.085	39.5675	226.112	52.1711	39.1318	301.549	172.526	1.74785	129.023	181.681
maintenance of CRISPR repeat elements [GO:0043571]	32	534	0.761905	89.4584	155.081	250.361	246.921	307.858	81.5452	127.851	488.758	0	0	0	0	0	0	0	0	0	0	0	0	0	0	0	0	42.617	73.8148	82.3072	142.56	162.919	282.185	102.619	177.742	27.1817	47.0801	29.8195	51.6488	83.4538	144.546	51.6937	89.5362	45.5121	162.919	27.1817	5.99371	135.738	69.7618
beta-lysine 5,6-aminomutase activity [GO:0047702]	272	184	0.761905	632.413	546.852	846.483	473.976	458.891	1603.35	1166.31	396.294	596.834	744.684	576.445	296.93	378.112	632.912	587.59	913.142	556.031	409.557	1097.76	863.325	706.214	618.877	609.337	955.636	924.773	217.425	469.373	89.0484	367.594	61.555	558.201	86.708	1204.75	357.328	642.072	59.8987	811.677	164.153	577.545	31.2571	272.467	1204.75	367.594	3.2774	837.159	61.6423
asparagine metabolic process [GO:0006528]	16	30	0.761905	151.76	244.373	137.854	79.6772	85.0781	185.955	105.006	75.7962	0	0	0	0	0	0	0	0	0	0	0	0	0	0	0	0	35.0021	60.6254	26.5591	46.0016	25.2654	43.7609	28.3594	49.1199	61.9851	107.361	50.5866	87.6186	45.9515	79.5903	81.4576	141.089	19.8323	81.4576	25.2654	3.22408	56.1922	1
ubiquinone biosynthetic process [GO:0006744]	32	216	0.761905	0	0	0	0	0	0	0	0	301.552	86.1436	91.5806	81.1243	164.853	18.416	167.929	89.8864	152.211	66.926	98.6198	76.118	131.099	255.86	111.107	25.4922	54.0872	47.1084	105.688	91.7465	49.3501	43.324	185.804	162.525	62.8354	54.592	99.676	88.2644	14.6361	13.1597	67.5627	59.32	51.5116	185.804	14.6361	12.6949	171.168	166.664
alcohol dehydrogenase (NADP+) activity [GO:0008106]	208	280	0.761905	270.642	517.918	337.649	551.679	294.213	312.058	767.923	514.929	701.419	403.509	362.077	252.881	521.905	178.19	235.51	306.247	1105.05	477.075	501.059	1108.21	540.304	783.707	863.617	376.51	759.882	352.422	726.211	328.422	414.962	141.636	593.113	262.105	373.121	110.835	348.819	166.759	297.45	105.094	581.204	256.689	177.307	759.882	297.45	2.55466	462.432	180.053
hyperosmotic response [GO:0006972]	96	122	0.761905	384.482	565.534	138.084	618.993	565.793	408.877	368.029	81.8634	203.985	38.1732	159.626	58.5438	237.098	21.0957	64.0496	117.933	576.166	83.3615	216.748	153.563	134.135	512.353	334.256	29.0761	186.589	167.39	477.419	209.223	74.5896	13.9162	427.377	195.3	247.852	147.945	194.222	168.455	62.7519	65.3614	353.139	203.612	154.326	477.419	62.7519	7.60804	414.667	255.349
oxygen-dependent protoporphyrinogen oxidase activity [GO:0004729]	48	72	0.761905	224.019	215.855	105.02	282.122	742.802	218.464	206.996	212.668	490.019	141.237	100.257	129.116	60.0503	48.1206	51.7942	97.6456	0	0	0	0	0	0	0	0	116.078	105.767	114.057	148.613	113.928	107.145	410.94	377.662	105.37	109.437	91.9379	117.281	51.0469	52.5712	105.371	108.018	112.083	410.94	51.0469	8.05026	359.894	59.7571
nitrite reductase [NAD(P)H] activity [GO:0008942]	192	98	0.761905	283.089	291.719	49.7272	328.1	1123.06	295.119	207.226	108.625	1244.05	277.428	685.404	295.819	620.584	88.3452	593.752	459.147	726.588	411.065	529.702	343.568	731.474	1462.59	715.07	102.971	276.074	68.1808	558.424	206.388	271.836	152.64	1276.57	172.087	427.989	120.355	536.105	229.684	80.3479	27.5083	564.065	236.324	357.644	1276.57	80.3479	15.888	1196.22	185.546
lipopolysaccharide core region biosynthetic process [GO:0009244]	128	540	0.761905	349.803	404.697	109.413	372.109	855.576	370.167	338.058	258.669	703.733	135.156	266.658	237.063	298.304	66.0866	302.053	195.337	346.857	251.763	365.953	303.278	352.371	859.439	350.689	68.0391	258.831	108.508	339.09	37.5102	249.165	11.0351	806.249	88.8029	310.486	99.744	334.743	28.339	81.1797	24.4705	340.681	69.5616	207.06	806.249	81.1797	9.93167	725.07	656.956
formate dehydrogenase (cytochrome) activity [GO:0047898]	16	46	0.761905	0	0	0	0	0	0	0	0	0	0	0	0	0	0	0	0	174.89	144.811	94.7112	123.956	102.346	209.781	87.2534	28.5577	41.3186	71.5659	58.2968	100.973	48.2703	83.6065	69.9271	121.117	31.5704	54.6815	34.1153	59.0895	9.51923	16.4878	29.0845	50.3758	18.7232	69.9271	9.51923	7.34588	60.4078	85.6506
oxidoreductase activity, acting on X-H and Y-H to form an X-Y bond, with a disulfide as acceptor [GO:0050485]	96	82	0.761905	432.231	306.174	366.592	306.668	190.087	398.209	1016.76	158.588	109.793	196.412	87.4998	103.374	116.861	118.159	84.0972	134.457	241.298	143.792	291.709	609.646	259.275	166.073	142.024	188.19	607.607	410.179	221.609	96.4233	135.251	28.5806	155.318	41.213	274.792	132.688	258.534	174.068	224.313	128.096	178.566	113.824	149.704	607.607	135.251	4.49243	472.356	19.3214
butyrate-CoA ligase activity [GO:0047760]	32	32	0.754505	181.027	268.451	132.861	25.9036	38.0209	188.057	15.1394	52.0452	0	0	0	0	0	0	0	0	11.9013	19.7566	208.762	9.89453	204.87	15.6859	344.79	179.228	8.34466	7.6878	12.6016	12.966	23.9339	26.2728	17.9023	19.1071	132.273	115.019	128.632	112.035	104.03	93.0273	204.414	181.095	73.5066	204.414	8.34466	24.4963	196.069	0.906585
6-sulfoquinovose(1-) catabolic process to glycerone phosphate and 3-sulfolactaldehyde [GO:0061720]	80	104	0.754505	293.405	20.5766	33.5961	71.207	167.881	253.011	24.2663	64.6338	225.284	13.858	39.3707	111.267	106.853	44.7664	317.011	134.625	233.962	265.55	505.467	124.357	887.511	552.167	101.243	103.717	54.1605	61.0144	137.34	85.5536	147.15	105.155	315.111	207.293	297.701	189.417	499.309	336.4	60.6933	37.6762	53.7301	42.2067	160.811	499.309	53.7301	9.29292	445.579	88.8432
polyphosphate biosynthetic process [GO:0006799]	608	1286	0.738095	1537.5	1913.94	1541.21	1649.07	2287.57	1548.82	2092.89	1530.58	852.783	1277.51	1043.52	940.746	1022.04	1021.38	835.405	898.605	1524.98	1555.98	1286.79	1699.06	1482.37	1486.18	1645.88	1737.43	1689.82	407.766	1398.7	332.04	1342.44	348.105	1542.18	719.03	1244.74	327.139	1285.09	390.417	1433.34	370.01	1534.45	445.786	148.738	1689.82	1244.74	1.35757	445.085	153.188
polyphosphate kinase activity [GO:0008976]	608	1286	0.738095	1537.5	1913.94	1541.21	1649.07	2287.57	1548.82	2092.89	1530.58	852.783	1277.51	1043.52	940.746	1022.04	1021.38	835.405	898.605	1524.98	1555.98	1286.79	1699.06	1482.37	1486.18	1645.88	1737.43	1689.82	407.766	1398.7	332.04	1342.44	348.105	1542.18	719.03	1244.74	327.139	1285.09	390.417	1433.34	370.01	1534.45	445.786	148.738	1689.82	1244.74	1.35757	445.085	153.188
polyphosphate kinase complex [GO:0009358]	608	1286	0.738095	1537.5	1913.94	1541.21	1649.07	2287.57	1548.82	2092.89	1530.58	852.783	1277.51	1043.52	940.746	1022.04	1021.38	835.405	898.605	1524.98	1555.98	1286.79	1699.06	1482.37	1486.18	1645.88	1737.43	1689.82	407.766	1398.7	332.04	1342.44	348.105	1542.18	719.03	1244.74	327.139	1285.09	390.417	1433.34	370.01	1534.45	445.786	148.738	1689.82	1244.74	1.35757	445.085	153.188
DNA restriction-modification system [GO:0009307]	224	2226	0.738095	709.671	970.003	881	1039.7	1435.66	864.551	848.28	738.876	472.322	46.4133	117.284	168.83	258.775	30.176	39.644	36.4432	516.364	455.457	459.219	602.96	435.776	536.602	607.583	678.807	499.218	410.876	604.945	397.925	454.388	285.024	814.861	538.587	453.404	414.085	395.03	336.867	529.994	444.504	564.957	427.955	129.833	814.861	395.03	2.06278	419.831	356.975
peptidase activity [GO:0008233]	4880	10200	0.738095	12073	12483.3	11579.9	12744.4	13110.8	12774.3	13315.6	12311.1	9422.55	10825.6	9100.49	9214.49	10119.4	8395.09	8863.91	9363.13	13925.1	12488.8	14186.9	17165.2	12601.8	14099.1	12851.5	12073.5	13768.8	3193.98	12263	1948	11338.1	1841.28	12210.8	2464.74	12108.1	2479.92	11179.6	2022.77	10682.8	1996.55	11478.4	2067.55	945.245	13768.8	10682.8	1.28887	3085.98	3242.81
translation release factor activity, codon specific [GO:0016149]	704	2684	0.738095	1834.69	2084	1871.32	1609.09	1632.84	2100.83	1514.41	1907.35	1403.5	1385.89	1432.55	1382.55	1375.05	1359.66	1413.7	1245.74	1574.37	1747.27	1705.56	1723.57	1721.21	1909.36	1761.89	2072.36	1541.29	170.438	1519.5	126.297	1679.06	268.966	1648.57	253.295	1684.05	427.952	1656.53	217.821	1767.78	367.461	1759.48	325.73	89.7277	1767.78	1519.5	1.16339	248.277	592.906
uridine kinase activity [GO:0004849]	288	964	0.738095	1084.65	961.051	798.282	747.233	915.675	918.818	538.323	817.778	578.498	317.76	710.893	385.952	379.628	573.591	710.056	833.579	506.574	626.13	883.19	712.748	742.221	628.523	855.675	683.248	522.944	197.943	544.478	186.711	609.954	216.367	707.565	181.956	878.529	42.8101	845.642	207.611	685.04	112.356	842.54	125.596	139.979	878.529	522.944	1.67997	355.585	725.984
xanthine dehydrogenase activity [GO:0004854]	640	764	0.738095	2033.71	2004.01	2019.14	1934.52	2614.16	2522.86	2828.35	1874.35	1295.71	1180.17	848.12	929.3	854.008	917.366	888.518	902.934	1253.24	1430.38	1938.48	2083.83	1613.14	1683.63	1557.07	1456.18	2030.78	825.366	1347.26	546.356	1411.34	472.814	1864.5	677.579	1788.09	820.367	1511.79	579.285	1464.23	550.929	1469.74	582.875	248.598	2030.78	1347.26	1.50735	683.527	179.356
proton-transporting V-type ATPase, V0 domain [GO:0033179]	704	724	0.738095	2331.07	2205.09	2598.75	2202.2	2202.36	2449.77	2549.29	1955.94	1345.45	1560.92	1476.25	962.752	1437.43	1882.86	1340.96	1604.02	1192.39	1117.31	1292.32	1727.32	1167.2	1286.32	1327.54	1851.07	1945.85	529.182	1610.68	526.725	1345.33	534.419	1611.38	512.661	1782.03	598.905	1613.07	627.839	2110.89	422.796	1669.63	469.653	234.555	2110.89	1345.33	1.56904	765.555	110.28
phosphoglucosamine mutase activity [GO:0008966]	928	974	0.738095	2639.53	2711.07	2461.63	2557.68	3244.37	2895.79	2933.25	2694.27	1751.74	2130.76	1562.91	1729.37	1773.2	1742.49	1872.35	1645.28	2514.42	1922.96	2233.28	2589.52	2116.09	2229.98	2132.9	2090.51	2551.18	402.617	2281.76	440.964	2115.53	510.461	2408.7	762.191	2258.11	625.624	2209.32	391.997	2098.21	359.634	2135.63	574.082	156.934	2551.18	2098.21	1.21588	452.966	388.145
G-protein coupled receptor signaling pathway [GO:0007186]	512	580	0.738095	1205.85	1426.56	1277.84	1540.15	1393.83	1167.8	1940.74	1291.77	1510.65	1208.54	1177.57	1181.83	1226.76	1219.59	1122.1	953.631	1114.77	1075.85	1049.53	1247.07	1181.12	1215.58	1154.14	1187.41	1465.45	412.064	1293.9	220.496	1183.15	107.968	1373.35	148.598	1056.98	107.277	1169.69	43.026	1228.28	45.8397	1252.76	150.974	126.572	1465.45	1056.98	1.38644	408.463	24.7143
heterotrimeric G-protein complex [GO:0005834]	512	580	0.738095	1205.85	1426.56	1277.84	1540.15	1393.83	1167.8	1940.74	1291.77	1510.65	1208.54	1177.57	1181.83	1226.76	1219.59	1122.1	953.631	1114.77	1075.85	1049.53	1247.07	1181.12	1215.58	1154.14	1187.41	1465.45	412.064	1293.9	220.496	1183.15	107.968	1373.35	148.598	1056.98	107.277	1169.69	43.026	1228.28	45.8397	1252.76	150.974	126.572	1465.45	1056.98	1.38644	408.463	24.7143
periplasmic space [GO:0042597]	1296	4980	0.738095	4198.52	4853.52	1412.43	5458.95	6295.35	4420.7	3081.72	2708.23	2938.29	1813.24	2526.98	1040.39	2489.68	702.196	2266.37	2717.59	5020.21	2264.23	4537.3	3478.02	4296.95	5746.09	5267.15	1836.68	2790.99	869.635	4322.95	1602.74	2004.28	863.775	4993.25	1800.71	3891.86	1018.62	3587.28	1145	1317.1	573.219	4215.89	1477.18	1252.97	4993.25	1317.1	3.79108	3676.14	3086.55
cytosol [GO:0005829]	8576	16026	0.738095	25786.4	27239.5	13704.1	27962.2	45185.2	24099.3	20280.5	21092	26692.9	13027	17394.4	12041.3	16099.4	9690.59	15457.3	14521	26160.1	19602.2	24217.9	20522.7	25004.8	41798.6	25521	14824.2	17943.4	4259.47	23407.3	6392.59	17578.5	4852.86	37892.2	9845.57	20946.1	5564.59	22082.8	5751.19	12739.6	2699.29	23385	5258.66	7361.47	37892.2	12739.6	2.97436	25152.6	11810.3
ferroxidase activity [GO:0004322]	48	108	0.738095	45.2036	60.8272	43.8684	177.956	86.1693	74.099	720.711	50.1198	71.1955	833.337	41.8736	32.2843	136.443	15.1674	34.0243	19.4734	148.141	16.0988	9.20092	847.663	13.8858	87.7672	35.0823	15.6379	800.571	69.5301	154.18	21.4053	32.8343	17.0172	81.7107	9.14135	34.2578	34.8837	31.0379	15.871	24.8912	16.4364	45.9277	13.3426	266.104	800.571	24.8912	32.1628	775.679	1
purine ribonucleotide biosynthetic process [GO:0009152]	48	94	0.738095	106.118	132.43	55.0622	120.278	270.177	76.9352	80.4807	99.6591	283.639	78.9784	131.728	113.064	116.018	59.4613	112.633	89.5475	141.817	101.607	79.8876	102.406	108.38	245.929	131.745	18.8847	87.2884	13.1138	126.038	13.8306	104.777	7.24304	266.582	19.1104	82.1234	6.59671	109.044	3.30767	44.4694	22.2659	131.968	0.400569	65.7047	266.582	44.4694	5.99471	222.112	70.5138
nitrate assimilation [GO:0042128]	608	654	0.738095	1316.29	1436.89	223.428	2275.81	3844.63	1160.44	784.308	812.567	3007.91	880.805	1529.97	832.842	1972.39	379.081	1333.57	1377.35	2697.63	1083.9	1723.25	1295.3	1898.93	4088.85	2004.98	388.859	986.805	271.488	2315.28	364.226	909.768	151.139	3647.13	566.887	1420.35	283.858	1516.26	331.508	330.456	92.8182	1657.28	304.693	1014.82	3647.13	330.456	11.0367	3316.67	610.193
identical protein binding [GO:0042802]	3840	4106	0.738095	10455.9	10577.9	6737.83	10031.9	17048.6	9622.82	8939.16	8574.75	13946.7	6827.38	8742.79	7270.5	8583.71	5307.46	8253.56	7933.53	11095.1	8868.43	9590.75	8036.21	10518	18339.9	10115.4	7297.22	7934.25	1059.58	9903.56	1260.58	8237.89	850.558	16445	2257.91	9049.03	966.187	9742.48	1289.82	6447.5	1026.16	9812.02	954.411	2971.52	16445	6447.5	2.55061	9997.54	3067.06
bacteriocin transmembrane transporter activity [GO:0022885]	96	96	0.738095	295.188	233.066	212.356	199.308	330.492	199.266	112.147	330.424	369.53	86.3072	296.847	254.206	165.997	151.139	314.762	214.787	208.335	401.844	107.224	62.955	189.055	369.465	103.364	245.877	87.1365	24.6065	191.213	22.2995	328.825	73.8316	356.496	22.5198	173.759	58.1414	266.335	67.6382	203.124	48.0391	211.092	98.5952	87.1652	356.496	87.1365	4.09124	269.359	41.4593
3'-5' RNA helicase activity [GO:0034458]	64	184	0.738095	273.443	302.142	35.7215	401.606	540.636	233.424	164.847	147.618	0	0	0	0	0	0	0	0	326.06	158.686	168.862	156.798	254.176	594.907	317.943	59.7915	107.215	92.9382	242.556	213.428	102.101	88.5954	378.514	328.924	134.095	120.533	175.873	152.615	31.8377	30.0844	206.695	179.177	106.24	378.514	31.8377	11.8889	346.677	156.066
exoribonuclease activity, producing 5'-phosphomonoesters [GO:0016896]	64	184	0.738095	273.443	302.142	35.7215	401.606	540.636	233.424	164.847	147.618	0	0	0	0	0	0	0	0	326.06	158.686	168.862	156.798	254.176	594.907	317.943	59.7915	107.215	92.9382	242.556	213.428	102.101	88.5954	378.514	328.924	134.095	120.533	175.873	152.615	31.8377	30.0844	206.695	179.177	106.24	378.514	31.8377	11.8889	346.677	156.066
ncRNA processing [GO:0034470]	64	184	0.738095	273.443	302.142	35.7215	401.606	540.636	233.424	164.847	147.618	0	0	0	0	0	0	0	0	326.06	158.686	168.862	156.798	254.176	594.907	317.943	59.7915	107.215	92.9382	242.556	213.428	102.101	88.5954	378.514	328.924	134.095	120.533	175.873	152.615	31.8377	30.0844	206.695	179.177	106.24	378.514	31.8377	11.8889	346.677	156.066
ribonuclease R activity [GO:0008997]	64	184	0.738095	273.443	302.142	35.7215	401.606	540.636	233.424	164.847	147.618	0	0	0	0	0	0	0	0	326.06	158.686	168.862	156.798	254.176	594.907	317.943	59.7915	107.215	92.9382	242.556	213.428	102.101	88.5954	378.514	328.924	134.095	120.533	175.873	152.615	31.8377	30.0844	206.695	179.177	106.24	378.514	31.8377	11.8889	346.677	156.066
lipoic acid binding [GO:0031405]	208	48	0.738095	532.732	711.025	197.502	685.497	1269.83	550.963	501.471	438.991	1052.63	336.285	482.035	443.199	714.72	178.071	491.974	334.543	652.135	385.046	407.13	363.85	479.122	1039.27	512.74	162.048	400.535	88.4926	684.117	31.3155	422.412	32.4284	1120.58	129.428	430.879	110.147	501.276	27.9895	179.207	17.754	568.6	124.296	276.584	1120.58	179.207	6.25296	941.369	8.44672
acetyl-CoA biosynthetic process from pyruvate [GO:0006086]	256	52	0.738095	669.89	832.43	370.211	811.176	1284.82	732.054	557.627	493.648	1069.82	465.673	601.001	497.014	810.618	328.582	624.677	533.596	773.332	434.047	665.502	465.069	628.904	1058.35	646.891	293.516	496.123	53.2648	798.376	21.6902	474.903	35.422	1137.66	127.573	643.718	101.007	641.157	24.9734	330.769	38.3943	693.44	122.536	244.379	1137.66	330.769	3.43945	806.895	8.44672
NAD(P)+ transhydrogenase (B-specific) activity [GO:0003957]	16	60	0.738095	118.112	133.107	122.708	152.349	161.785	117.863	130.748	116.779	0	0	0	0	0	0	0	0	0	0	0	0	0	0	0	0	43.5825	75.4872	50.7829	87.9585	38.9264	67.4225	53.9283	93.4065	39.2878	68.0485	39.3706	68.1919	40.9028	70.8456	44.3688	76.8491	5.65392	53.9283	38.9264	1.38539	15.0019	9.17218
succinate-semialdehyde dehydrogenase [NAD(P)+] activity [GO:0009013]	96	68	0.738095	179.019	446.742	91.7173	227.279	286.95	176.627	490.078	165.876	108.786	214.573	144.166	138.622	107.603	75.3651	120.937	137.053	378.823	277.406	385.859	459.43	304.328	411.403	472.473	208.459	388.027	150.995	237.902	135.922	193.968	73.5332	269.046	152.101	233.18	133.696	201.428	93.7267	125.181	72.5834	354.46	182.574	86.0506	388.027	125.181	3.09974	262.847	27.8801
guanosine tetraphosphate biosynthetic process [GO:0015970]	32	48	0.738095	85.0147	111.801	12.3429	115.018	248.469	62.5729	71.9677	56.2325	0	0	0	0	0	0	0	0	103.525	61.7065	72.6976	103.675	108.353	259.508	110.123	16.3648	58.5477	53.1245	72.8478	63.3492	39.313	34.1559	169.326	146.744	45.0902	39.376	64.456	57.0272	9.56924	8.52771	73.9748	64.0695	46.5605	169.326	9.56924	17.6948	159.756	68.1683
isochorismatase activity [GO:0008908]	16	48	0.738095	0	0	0	0	0	0	0	0	0	0	0	0	0	0	0	0	159.684	102.556	106.01	311.84	89.0989	170.556	62.0142	57.0281	103.947	180.041	53.2281	92.1938	34.1853	59.2107	56.852	98.4705	35.3365	61.2047	29.6996	51.4413	19.0094	32.9252	20.6714	35.8039	27.745	103.947	19.0094	5.46819	84.9374	9.83518
cobaltochelatase activity [GO:0051116]	64	126	0.738095	223.966	182.948	240.824	79.104	85.6101	216.702	51.2486	680.463	0	0	0	0	0	0	0	0	77.9194	666.618	203.278	59.2225	183.122	75.0111	147.303	219.321	36.8237	32.1385	52.3412	45.3326	449.027	388.93	53.5404	46.6692	139.993	121.423	135.696	119.277	153.382	133.267	110.084	96.9869	132.223	449.027	36.8237	12.194	412.203	32.4979
positive regulation of isoprenoid metabolic process [GO:0045828]	16	42	0.738095	153.673	170.252	31.9895	193.281	311.51	126.351	43.354	100.552	0	0	0	0	0	0	0	0	0	0	0	0	0	0	0	0	14.4513	25.0304	64.4269	111.591	33.5174	58.0539	103.837	179.85	42.117	72.9488	51.2245	88.7234	10.6632	18.4691	56.7508	98.2953	29.8384	103.837	10.6632	9.73789	93.1735	40.1539
maltose-6'-phosphate glucosidase activity [GO:0050081]	32	72	0.738095	109.91	63.6931	122.545	93.2057	183.595	66.1998	130.487	201.877	0	0	0	0	0	0	0	0	82.3255	210.239	43.235	67.3811	117.277	134.737	58.9781	155.62	65.9562	65.2554	58.5104	50.9627	137.372	119.041	106.111	95.0861	36.4783	33.6131	75.7288	65.6865	92.7217	81.9847	40.8904	35.4905	34.1219	137.372	36.4783	3.76586	100.894	99.0133
1-butanol biosynthetic process [GO:0071271]	48	10	0.735652	117.51	79.8144	67.1178	147.813	72.4586	122.55	227.563	106.309	66.5635	246.739	82.5032	98.2741	145.512	66.1327	113.52	138.473	136.406	83.7954	151.201	278.512	135.979	89.1346	90.1965	63.837	250.938	25.7324	143.243	6.0323	96.1263	11.4096	76.0522	11.7068	137.408	14.3551	122.336	11.9818	65.6959	1.68345	84.1714	5.38832	59.3965	250.938	65.6959	3.81969	185.242	1
nitrogen compound metabolic process [GO:0006807]	3248	4986	0.714286	7558.7	9158.96	7635.58	8812.79	7794.1	8386.88	8424.92	10221.9	6951.79	5556	6445.4	9405.29	7374.7	7363.52	6641.46	6340.9	8333.32	9554.4	7128.6	7061.97	7297.67	7587.61	8569.95	7471.71	7014.3	1435.05	8173.61	732.226	9727.21	434.88	7444.5	439.01	7285.46	1031.97	7165.94	472.595	7490.27	136.977	8058.1	1427.36	880.466	9727.21	7014.3	1.38677	2712.91	1916.14
protein disulfide oxidoreductase activity [GO:0015035]	432	2108	0.714286	1146.87	956.835	632.591	1225.26	2326.81	1079.06	905.032	982.482	1366.88	680.543	725.517	586.276	735.104	502.136	832.018	1059.76	1430.42	871.562	1320.43	1582.25	1204.13	1972.1	1198.75	531.696	1055.94	469.415	1130.26	357.259	813.44	204.398	1888.6	485.384	1153.08	145.249	1061.01	200.365	555.474	68.4012	960.368	236.637	382.3	1888.6	555.474	3.39998	1333.12	1017.17
nucleoside-triphosphate diphosphatase activity [GO:0047429]	32	1276	0.714286	108.616	94.2625	90.3458	107.911	61.3935	115.359	112.245	154.009	65.3214	109.984	147.406	112.92	99.1405	327.732	87.2413	178.47	0	0	0	0	0	0	0	0	74.0761	64.1618	69.0172	59.9313	88.9765	79.7476	42.2383	36.6321	97.9432	90.5008	65.2857	57.5403	139.359	169.275	80.5561	74.6527	28.5018	139.359	42.2383	3.29936	97.1211	223.775
regulation of sporulation resulting in formation of a cellular spore [GO:0042173]	80	690	0.714286	203.15	181.254	113.978	52.7881	59.1108	202.38	92.0499	51.7627	76.1424	100.728	53.6193	117.626	196.509	137.792	121.113	117.361	428.316	450.599	459.59	150.592	436.703	137.737	327.836	357.148	114.457	31.5935	225.871	189.478	206.662	213.806	90.9966	41.3641	259.777	178.188	253.655	163.745	202.972	134.05	187.57	137.218	61.0708	259.777	90.9966	2.8548	168.78	199.73
glycerol-3-phosphate dehydrogenase [NAD(P)+] activity [GO:0047952]	448	790	0.714286	1221.14	1100.09	1179.03	1446.66	1476.79	1266.91	1507.61	1501.05	963.606	925.136	980.082	852.512	976.942	876.515	1085.58	1064.27	1089.72	1093.13	974.182	1252.64	854.417	1488.99	971.274	951.308	1228.46	291.99	1171.11	245.207	1148.9	327.848	1309.8	299.872	1101.79	149.926	1053.71	185.427	1002.29	157.57	1017.15	71.9648	106.72	1309.8	1002.29	1.30681	307.511	138.196
glycerol-3-phosphate dehydrogenase [NADP+] activity [GO:0036439]	448	790	0.714286	1221.14	1100.09	1179.03	1446.66	1476.79	1266.91	1507.61	1501.05	963.606	925.136	980.082	852.512	976.942	876.515	1085.58	1064.27	1089.72	1093.13	974.182	1252.64	854.417	1488.99	971.274	951.308	1228.46	291.99	1171.11	245.207	1148.9	327.848	1309.8	299.872	1101.79	149.926	1053.71	185.427	1002.29	157.57	1017.15	71.9648	106.72	1309.8	1002.29	1.30681	307.511	138.196
glycerol-3-phosphate dehydrogenase [NAD+] activity [GO:0004367]	448	820	0.714286	1221.14	1100.09	1179.03	1446.66	1476.79	1266.91	1507.61	1501.05	963.606	925.136	980.082	852.512	976.942	876.515	1085.58	1064.27	1089.72	1093.13	974.182	1252.64	854.417	1488.99	971.274	951.308	1228.46	291.99	1171.11	245.207	1148.9	327.848	1309.8	299.872	1101.79	149.926	1053.71	185.427	1002.29	157.57	1017.15	71.9648	106.72	1309.8	1002.29	1.30681	307.511	138.196
tagaturonate reductase activity [GO:0009026]	544	236	0.714286	1594.56	968.702	1240.04	1054.09	1861.27	1023.41	512.159	1996.64	2339.2	557.159	1209.1	2076.79	916.121	1423.91	1548.62	878.558	1026.43	1840.65	920.007	484.666	1575.33	1865.6	974.764	1098.07	517.995	36.5972	998.879	72.9926	1971.36	120.081	2022.02	274.693	940.659	74.603	1572.84	23.073	1254.01	163.369	1050.85	137.076	526.628	2022.02	517.995	3.90356	1504.03	45.148
7,8-dihydroneopterin 3'-triphosphate biosynthetic process [GO:0035998]	144	422	0.714286	494.092	429.403	549.841	299.15	285.645	569.524	269.855	452.152	94.2751	182.389	318.712	144.222	149.449	295.838	293.963	341.858	251.339	344.654	568.487	194.907	462.778	184.722	604.412	437.293	215.717	47.3009	233.313	76.4609	313.676	156.285	188.214	95.7329	493.29	131.145	416.944	107.649	427.658	127.275	450.842	144.051	119.463	493.29	188.214	2.6209	305.076	147.922
GTP cyclohydrolase I activity [GO:0003934]	176	426	0.714286	617.782	506.12	596.88	424.147	408.218	725.244	440.802	501.488	94.2751	182.389	318.712	144.222	149.449	295.838	293.963	341.858	326.976	488.235	671.427	368.703	615.163	315.27	775.907	550.259	330.631	133.347	300.191	139.294	377.982	202.55	272.588	161.265	579.51	207.564	508.969	186.205	480.992	162.034	533.579	229.831	116.95	579.51	272.588	2.12596	306.922	147.922
precorrin-8X methylmutase activity [GO:0016993]	16	286	0.714286	0	0	0	0	0	0	0	0	0	0	0	0	0	0	0	0	112.421	159.52	86.0297	109.352	115.305	116.289	127.646	135.967	36.4507	63.1345	37.4735	64.906	53.1734	92.0991	38.7631	67.1396	28.6766	49.6692	38.435	66.5713	45.3223	78.5005	42.5485	73.6962	7.16592	53.1734	28.6766	1.85425	24.4969	132.192
chemotaxis [GO:0006935]	1680	2000	0.714286	4626.43	4938.58	4415.79	7219.22	6261.42	4322.72	3958.2	4794.43	2658.97	2169.5	2795.44	2600.26	3473.32	1837.59	2496.87	2606.97	7502.5	5575.47	3120.47	3752.02	3670.43	5034.29	4305.93	4536.35	3293.24	978.63	6065.01	2248.94	4323.39	1542.53	4651.56	1831.47	3350.06	880.614	3597.91	1066.63	3596.58	1524.52	4013.32	1101.12	921.232	6065.01	3293.24	1.84166	2771.77	570.199
amylo-alpha-1,6-glucosidase activity [GO:0004135]	128	364	0.714286	369.158	231.973	448.1	295.747	374.907	333.892	268.409	421.062	255.109	157.959	158.495	275.511	257.84	265.52	276.874	373.135	359.522	580.034	285.755	180.993	351.49	321.149	212.82	446.478	202.454	58.2685	304.37	51.3865	425.536	152.311	317.055	60.0043	330.927	43.7654	332.507	48.9832	386.699	104.947	201.096	38.1161	78.9487	425.536	201.096	2.11608	224.44	119.298
intein-mediated protein splicing [GO:0016539]	224	1276	0.714286	642.417	722.07	763.654	759.908	581.857	745.322	1063.71	509.287	270.464	572.249	387.157	272.732	440.295	354.717	308.9	345.325	515.065	471.264	599.579	880.77	427.352	416.475	551.394	632.635	838.91	248.39	571.756	167.178	417.761	127.029	422.932	155.797	563.409	202.437	459.556	169.075	583.669	208.82	553.54	167.467	134.73	838.91	417.761	2.00811	421.148	307.593
ribonuclease activity [GO:0004540]	144	830	0.714286	399.193	470.441	294.301	653.792	820.709	432.238	471.329	440.781	186.341	84.2445	128.734	64.3972	189.374	27.2757	145.984	77.1759	591.455	266.039	446.932	269.142	667.819	1206.83	619.745	130.215	274.905	193.607	478.207	252.071	257.072	188.352	737.959	515.25	318.782	209.366	404.332	260.956	150.597	134.675	406.307	251.71	177.914	737.959	150.597	4.90021	587.361	737.992
maltose alpha-D-glucosyltransferase activity [GO:0047471]	128	210	0.714286	385.545	334.595	328.21	256.929	906.895	212.095	74.1351	566.444	605.739	178.996	313.857	179.728	172.802	169.49	193.627	207.224	260.704	398.752	165.448	115.784	291.791	975.05	349.244	313.667	122.972	52.7989	230.145	49.6966	381.641	193.925	829.228	196.524	194.922	25.6411	290.321	95.9671	270.456	87.7408	332.565	17.7806	216.492	829.228	122.972	6.74323	706.256	119.811
citrate (Si)-synthase activity [GO:0004108]	80	80	0.714286	82.7382	60.4892	146.084	152.807	188.67	64.8074	93.7826	111.688	512.003	183.885	227.793	165.633	210.859	157.235	125.104	123.725	235.455	189.851	104.957	166.442	95.5437	470.034	243.913	123.772	148.037	47.788	199.707	42.4377	155.724	40.0128	390.236	175.817	97.8299	30.0986	101.129	21.7283	142.364	17.0392	177.398	101.567	92.9663	390.236	97.8299	3.98892	292.406	7.14507
L-ascorbic acid catabolic process [GO:0019854]	656	360	0.714286	1386.3	1638.02	1274.05	2548.42	1766.74	1450.59	1757.66	1783.86	1429.62	1365.96	1250.93	1051.7	1621.92	1197.86	1173.87	1408.19	2363.98	1684.37	1530.38	1580.52	1258.31	1616.88	1301.59	1358.16	1568.05	196.146	2178.11	490.417	1506.64	397.121	1604.41	168.905	1463.05	62.045	1272.83	106.959	1276.69	80.1836	1396.84	210.392	287.849	2178.11	1272.83	1.71124	905.279	66.1939
nucleobase catabolic process [GO:0046113]	112	112	0.714286	224.562	194.578	310.76	102.262	134.1	642.334	157.132	79.8187	184.784	267.887	220.553	174.918	261.652	475.856	278.204	702.578	66.5926	87.0242	588.258	126.723	219.216	103.723	191.148	395.584	183.914	74.2954	143.502	103.863	113.92	52.9483	140.869	40.9523	644.39	57.1875	240.661	32.6234	394.067	82.5587	202.093	16.0787	179.011	644.39	113.92	5.6565	530.47	23.9775
pseudouridylate synthase activity [GO:0004730]	112	112	0.714286	224.562	194.578	310.76	102.262	134.1	642.334	157.132	79.8187	184.784	267.887	220.553	174.918	261.652	475.856	278.204	702.578	66.5926	87.0242	588.258	126.723	219.216	103.723	191.148	395.584	183.914	74.2954	143.502	103.863	113.92	52.9483	140.869	40.9523	644.39	57.1875	240.661	32.6234	394.067	82.5587	202.093	16.0787	179.011	644.39	113.92	5.6565	530.47	23.9775
chitin binding [GO:0008061]	96	576	0.714286	582.455	280.967	45.4995	222.564	54.1327	221.167	569.44	32.3519	110.732	118.917	382.211	66.0071	112.633	114.4	650.033	199.794	158.278	36.7962	324.673	469.909	573.724	109.985	329.254	45.7492	386.089	236.669	164.491	55.2284	45.0517	18.2834	91.6166	32.4642	248.545	66.7896	602.071	41.7652	68.5497	39.7081	330.811	50.6403	191.176	602.071	45.0517	13.364	557.019	187.163
symbiont process benefiting host [GO:0085030]	64	408	0.714286	302.017	185.15	133.423	125.809	46.5865	411.185	202.072	398.221	24.0566	115.639	76.4189	234.741	80.4986	89.9901	140.056	215.361	64.4052	213.157	198.091	104.515	150.176	27.1032	105.632	77.2647	140.742	53.4036	90.2375	31.8392	282.04	101.193	32.5821	12.2235	274.879	118.36	197.416	90.728	100.226	29.4453	122.4	56.2716	89.2474	282.04	32.5821	8.65628	249.458	190.66
xyloglucan catabolic process [GO:2000899]	64	408	0.714286	302.017	185.15	133.423	125.809	46.5865	411.185	202.072	398.221	24.0566	115.639	76.4189	234.741	80.4986	89.9901	140.056	215.361	64.4052	213.157	198.091	104.515	150.176	27.1032	105.632	77.2647	140.742	53.4036	90.2375	31.8392	282.04	101.193	32.5821	12.2235	274.879	118.36	197.416	90.728	100.226	29.4453	122.4	56.2716	89.2474	282.04	32.5821	8.65628	249.458	190.66
ATP-dependent RNA helicase activity [GO:0004004]	32	762	0.714286	254.412	202.668	133.278	281.398	450.739	173.39	190.398	252.031	0	0	0	0	0	0	0	0	0	0	0	0	0	0	0	0	63.466	109.926	93.7992	162.465	84.0105	145.51	150.246	260.234	57.7965	100.107	84.8041	146.885	44.4259	76.948	67.556	117.01	32.3954	150.246	44.4259	3.38195	105.82	460.159
formate metabolic process [GO:0015942]	112	118	0.714286	401.18	270.146	312.107	368.482	317.449	413.869	378.725	261.586	192.635	291.222	172.914	129.413	325.444	313.277	222.663	244.63	316.169	151.845	224.587	243.902	221.106	208.279	166.19	310.121	304.616	68.4026	336.699	27.9134	180.948	70.7298	239.454	67.9969	294.362	103.98	281.65	103.519	311.835	1.59529	203.083	58.1755	55.3699	336.699	180.948	1.86075	155.751	1.91078
cellulose biosynthetic process [GO:0030244]	32	94	0.714286	0	0	0	0	0	0	0	0	177.239	173.23	33.65	52.5355	334.059	15.4926	108.508	133.2	323.188	66.1815	105.815	201.063	90.7224	160.874	37.9063	9.29332	124.764	108.942	219.082	189.809	39.5723	34.9433	112.704	97.9471	79.6716	70.343	66.4101	58.1963	8.26197	7.79762	23.8521	20.7658	68.0212	219.082	8.26197	26.517	210.82	152.298
menaquinone-dependent protoporphyrinogen oxidase activity [GO:0070819]	16	46	0.714286	170.242	135.806	55.9059	237.936	311.225	112.018	73.7447	92.4408	0	0	0	0	0	0	0	0	0	0	0	0	0	0	0	0	24.5816	42.5766	79.312	137.372	30.8136	53.3707	103.742	179.686	37.3393	64.6735	56.7473	98.2892	18.6353	32.2773	45.2686	78.4076	29.2084	103.742	18.6353	5.56693	85.1063	59.7571
cellular response to DNA damage stimulus [GO:0006974]	1056	2446	0.714286	3424.38	3084.66	1193.16	4491.07	5505.43	3046.37	2100.92	1950.55	3400.07	1927.24	2138.69	1337.43	3423.73	895.236	2466.63	2155.98	4029.62	2171.36	3113.44	2689.33	2868.15	4042.24	2465.84	1063.62	2239.17	399.409	3981.48	535.296	1819.78	432.071	4315.91	1079.03	2771.93	534.483	2919.72	480.952	1050.67	149.384	2563.06	480.417	1071.21	4315.91	1050.67	4.10776	3265.24	2700.98
mRNA 3'-UTR binding [GO:0003730]	128	136	0.714286	383.173	962.719	110.999	523.74	1112.47	357.522	350.79	276.292	228.124	66.8059	199.141	85.6026	108.264	34.9689	144.974	76.9861	300.511	233.15	365.994	333.291	396.457	786.674	657.216	160.181	250.296	159.147	310.838	207.931	198.348	99.9949	709.091	447.251	266.834	164.468	308.201	141.515	102.049	63.0837	606.359	384.321	206.672	709.091	102.049	6.9485	607.041	285.899
aerobic respiration [GO:0009060]	288	422	0.714286	1066.83	846.893	182.636	1342.05	1550.79	829.2	821.601	557.068	1207.95	490.872	795.462	459.717	1213.77	156.319	761.964	649.213	1355.33	255.977	512.466	527.185	576.005	952.854	889.14	97.3467	613.219	181.375	1303.72	78.1785	424.254	153.646	1237.2	300.04	663.626	158.858	801.6	247.801	145.434	43.6742	843.832	46.914	387.865	1303.72	145.434	8.96432	1158.28	276.545
protein unfolding [GO:0043335]	64	48	0.714286	100.913	113.502	22.6684	126.96	180.009	106.287	139.897	55.855	1143.64	131.633	142.396	119.035	146.243	64.2214	149.658	138.877	160.931	87.4467	98.1526	103.727	136.099	245.321	111.065	26.5136	125.086	18.9527	144.712	17.0371	87.4455	31.5899	522.991	538.492	114.439	21.5514	128.89	25.1594	37.8011	22.9612	122.321	17.4281	150.178	522.991	37.8011	13.8353	485.19	83.917
phosphoenolpyruvate carboxylase activity [GO:0008964]	128	96	0.714286	270.393	288.8	157.865	350.19	710.688	296.158	324.099	372.435	396.402	202.531	205.366	323.41	244.772	147.135	175.743	185.61	432.476	432.83	290.99	352.361	314.772	785.11	332.864	185.753	292.997	79.6104	342.48	94.089	376.225	54.8084	630.733	206.32	257.586	62.3867	253.636	71.0132	163.584	19.9341	275.677	64.7538	139.153	630.733	163.584	3.85571	467.149	94.7603
3-mercaptopyruvate sulfurtransferase activity [GO:0016784]	16	44	0.714286	128.08	92.9682	8.48957	244.395	217.129	90.8174	47.8692	88.9041	0	0	0	0	0	0	0	0	0	0	0	0	0	0	0	0	15.9564	27.6373	81.4651	141.102	29.6347	51.3288	72.3763	125.359	30.2725	52.4334	42.6933	73.9469	2.82986	4.90145	30.9894	53.6752	26.7102	81.4651	2.82986	28.7877	78.6352	6.26003
carbohydrate transmembrane transport [GO:0034219]	32	86	0.714286	0	0	0	0	0	0	0	0	0	0	0	0	0	0	0	0	17.0749	21.7773	70.4834	50.2755	153.711	1414.17	634.385	20.9419	16.7585	29.0266	5.69165	9.85823	7.25912	12.5732	471.391	816.474	23.4945	40.6936	51.2369	88.745	6.98065	12.0908	211.462	366.262	165.469	471.391	5.69165	82.8216	465.7	84.2324
betaine reductase activity [GO:0033795]	400	68	0.706599	1276.81	1360.18	1070.3	810.521	1099.67	1244.84	1277.49	1191.97	579.095	801.617	773.892	917.332	461.874	689.226	764.263	768.833	740.206	1020.72	1197.55	1146.62	1193.15	1104.11	1283.3	1037.03	1075.24	245.836	670.867	184.376	1043.34	138.709	927.625	301.844	1070.41	262.24	1078.08	274.97	932.185	211.066	1139.12	318.627	149.1	1139.12	670.867	1.69799	468.256	4.20622
metalloendopeptidase activity [GO:0004222]	3456	9718	0.690476	9840.12	9259.23	8891.87	10115.8	11194.8	10942.8	10702	9268.46	7870.78	8261.79	7145.01	5972.32	6582.14	5233.28	6625.71	7536.71	8460.77	8183.55	9604.08	10415.7	8392.95	9669.17	8226.38	7252.84	9793.14	1333.89	8386.22	1767.99	7808.11	1679.84	9578.23	1663.85	9361.2	1715.99	8286.26	1609.86	7126	1832.59	8210.21	1057.2	929.512	9793.14	7126	1.37428	2667.14	2486.72
organic acid metabolic process [GO:0006082]	2976	1306	0.690476	8148.49	7730.79	8307.02	8444.4	9500.62	7911.64	7664.06	8569.05	8242.16	6259.86	5827.58	6096.29	6388.96	5804.34	6290.93	5919.16	7378.79	6953.15	7185.13	7123.82	7810.88	8797.59	7201.44	7257.33	7015.91	708.293	7404.05	1027.95	7206.16	1255.65	8846.79	630.67	7005.31	1008.34	7416.77	989.506	7122.9	1256.74	6919.94	982.336	624.847	8846.79	6919.94	1.27845	1926.85	438.565
ribonucleoside-diphosphate reductase activity, thioredoxin disulfide as acceptor [GO:0004748]	160	1380	0.690476	492.934	504.524	204.053	417.607	761.483	574.024	495.227	694.224	276.982	271.143	225.382	414.488	233.573	57.9378	160.116	198.975	417.928	663.362	519.702	551.991	466.984	738.555	481.502	244.384	439.454	148.499	356.369	106.345	590.691	153.375	592.34	273.348	430.9	202.682	373.345	185.117	168.792	98.0973	403.803	154.945	135.712	592.34	168.792	3.5093	423.548	1620.76
regulation of transcription, DNA-templated [GO:0006355]	6448	37056	0.690476	16764.4	17563.2	17129.9	17862.6	20375.5	16741.6	17976.6	16609	14372.7	13685.9	13697.8	11645.8	13269.3	12986.5	12260.2	12096.6	16680.2	15710.7	17034.9	18377.4	16111.2	20018.2	17669.1	16176.2	16680	2600.68	15937.4	2385.04	14655.2	2644.57	18255.5	3367.33	15291.1	2770.33	15045.3	2433.97	15430.9	2169.9	16310	2262.89	1144.97	18255.5	14655.2	1.24567	3600.32	11680.4
sporulation resulting in formation of a cellular spore [GO:0030435]	2240	4276	0.690476	7343.47	8078.72	4716.32	2933.99	3662.63	6289.87	3849.87	6355.82	4007.41	3681.96	7154.07	6361.29	3255.89	4132.27	5893.5	5672.34	3131.49	7038.12	8165.38	4262.5	7498.91	3622.6	8533.25	4556.5	3931.44	298.743	3107.12	162.329	6585.07	392.36	3764.21	211.567	6709.2	1298.34	6911.96	885.429	4468.36	301.834	7922.01	702.819	1801.5	7922.01	3107.12	2.54963	4814.89	1082.7
protein transport [GO:0015031]	5056	5366	0.690476	14311.3	13312.6	12231.6	14464.1	16388.3	15450.2	12163.8	12757.5	13459.8	9668.14	9097.25	9359.9	9796.94	9745.08	9708.65	11034.2	12853.6	11461.7	14916.2	13814.5	13394.5	16696.8	12371.8	11320.4	11882.2	2087.48	12371.6	2370.63	11193	1714.67	15515	1786.5	13800.2	2410.28	12471.5	2436.19	11099	1257.95	11593.9	2212.71	1496.23	15515	11099	1.39787	4415.95	1903.64
4-phosphoerythronate dehydrogenase activity [GO:0033711]	448	812	0.690476	1107.52	1083.03	987.504	1338	1478.44	1171.49	944.333	1254.15	1062.23	1071.27	830.96	1162.02	1284.15	580.766	925.044	946.028	1104.06	1247.17	1301.13	1050.74	1013.79	973.568	1427.54	1087.07	1022.11	68.1388	1242.07	122.515	1221.11	51.2961	1171.41	269.566	1139.55	179.692	1015.45	91.2478	885.115	268.235	1113.84	299.481	120.169	1242.07	885.115	1.40329	356.955	223.313
lactose catabolic process [GO:0005990]	240	504	0.690476	636.624	817.762	345.729	570.118	1430.38	699.198	1069.02	655.362	685.302	536.572	396.276	524.602	450.636	282.988	428.966	339.752	511.133	593.884	445.625	854.905	513.566	1204.22	563.735	309.178	820.165	267.918	510.629	59.7428	591.283	65.4186	1106.63	382.005	494.858	184.712	526.385	104.421	312.632	31.5126	592.591	212.219	241.813	1106.63	312.632	3.53974	794.003	237.197
electron transfer activity [GO:0009055]	15152	15702	0.690476	39994.6	39735.5	37138	46505.2	49006.5	42474	40441	37283.4	34350.3	28334.9	28555.9	28482.7	32170.3	27898.8	29653.5	31740	45046.9	37493.6	41003	37829.7	38512.2	46888.9	37968.4	35683.1	35535.2	6370.86	41240.8	7889.07	34419.9	5142.83	43415.2	7921.53	38405.7	5819.29	36053.4	5591.83	33573.3	4967.81	35419.9	6009.73	3474.81	43415.2	33573.3	1.29315	9841.92	6291.44
protein dimerization activity [GO:0046983]	8144	6342	0.690476	20904.9	21692.9	20918.6	21659.8	22435.2	21996.2	21488.4	21432.2	18299.6	15951.8	17376.7	17531.8	17146.9	16777.1	15866.2	16952.8	22180.3	22341.1	21789.4	21287.3	20553.1	22672.4	21036.7	19911.5	19575.8	3140.09	20329	2768.04	20435.1	2554.99	21135.7	2459.04	20246.1	2854.01	19108.1	2813.04	19202.4	2159.91	20035.4	2325.82	682.453	21135.7	19108.1	1.10611	2027.63	2068.28
glutathione-disulfide reductase activity [GO:0004362]	16	638	0.690476	155.898	148.801	62.0407	146.151	192.576	128.522	112.779	134.571	0	0	0	0	0	0	0	0	0	0	0	0	0	0	0	0	37.5929	65.1127	48.7171	84.3805	44.857	77.6946	64.192	111.184	42.8405	74.2019	51.9661	90.0079	20.6802	35.8192	49.6004	85.9104	12.5517	64.192	20.6802	3.10402	43.5117	330.949
rRNA methylation [GO:0031167]	64	434	0.690476	206.733	182.885	276.99	170.731	238.863	174.427	140.239	411.749	92.6441	46.5628	214.866	121.687	69.3664	78.7597	193.422	55.3558	115.208	185.704	117.749	159.697	136.287	136.549	105.794	246.961	115.5	60.4886	118.435	50.7594	239.713	152.387	156.019	75.0287	115.844	59.5584	178.814	37.4263	200.903	106.84	167.849	56.069	44.8729	239.713	115.5	2.07545	124.214	55.6664
[formate-C-acetyltransferase]-activating enzyme activity [GO:0043365]	816	1396	0.690476	2055.94	2264.28	2171.77	2837.88	2046.98	2237.48	2445.17	1730.07	1926.12	1591.35	1894.73	1121.62	1861.72	1606.97	1773.3	1441.49	2365.18	1734.55	1414.47	2517.14	1794.61	1834.46	2060.84	2218.37	2184.55	514.988	2354.92	488.161	1528.75	352.587	1935.85	106.594	1697.81	467.564	1874.62	157.393	1999.04	340.337	2073.28	185.09	262.737	2354.92	1528.75	1.54043	826.175	457.337
spermidine synthase activity [GO:0004766]	80	254	0.690476	217.261	146.52	277.098	255.157	207.421	180.42	169.58	260.538	146.244	77.8167	72.7214	162.626	123.83	103.634	80.9122	36.7271	259.16	333.493	155.326	106.879	235.119	215.627	138.759	351.191	118.092	46.8981	212.716	77.0032	252.219	85.7366	189.764	37.9124	124.158	76.7496	177.764	84.3503	243.974	127.059	119.333	40.5533	54.9152	252.219	118.092	2.13578	134.127	57.5757
serine-type D-Ala-D-Ala carboxypeptidase activity [GO:0009002]	272	3304	0.690476	859.003	848.34	422.096	1443.06	1870.66	839.998	979.489	859.575	257.718	141.815	143.273	50.1933	129.986	14.2909	137.451	100.397	1341.71	775.745	1049.17	881.836	984.218	1572.76	1005.8	518.227	667.713	458.051	971.584	730.605	561.838	445.075	1233.71	858.258	663.188	498.486	660.224	457.043	318.205	267.55	665.803	459.321	274.143	1233.71	318.205	3.8771	915.506	1117.34
histidinol dehydrogenase activity [GO:0004399]	976	594	0.690476	2753.63	2793.25	2390.22	2963.23	2155.91	2631.89	2845.12	3281.68	1734.51	2403.92	1804.04	2098.38	2315.61	1526.31	1937.27	1840.09	2699.72	2687.58	2655.91	2762.7	2332.48	2213.1	2263.79	2177.43	2670.58	234.581	2659.52	325.676	2689.21	591.651	2034.51	261.374	2375.96	464.239	2341.13	408.251	2031.32	450.106	2287.02	495.011	269.654	2689.21	2031.32	1.32388	657.895	81.2387
thiosulfate sulfurtransferase activity [GO:0004792]	16	482	0.690476	128.08	92.9682	8.48957	244.395	217.129	90.8174	47.8692	88.9041	0	0	0	0	0	0	0	0	0	0	0	0	0	0	0	0	15.9564	27.6373	81.4651	141.102	29.6347	51.3288	72.3763	125.359	30.2725	52.4334	42.6933	73.9469	2.82986	4.90145	30.9894	53.6752	26.7102	81.4651	2.82986	28.7877	78.6352	159.576
response to oxidative stress [GO:0006979]	1360	1502	0.690476	3765.98	3961.43	2263.53	4060.73	5024.66	3909.16	2852.36	3103.93	4336.48	1965.36	3112.23	2628.41	3242.98	2161.63	3344.55	3036.77	3592.98	3374.58	3720.58	2260.38	3781.53	5536.63	3879.1	2579.97	2359.37	451.709	3632.23	410.287	3035.64	377.745	4965.92	602.226	3555.5	459.027	3630.68	247.922	2335.04	218.147	3650.92	468.334	844.821	4965.92	2335.04	2.12669	2630.88	1107.09
GDP-mannose metabolic process [GO:0019673]	144	522	0.690476	335.407	807.401	635.534	232.538	387.693	445.858	436.186	557.212	230.473	130.471	670.068	452.64	50.6506	361.42	151.335	83.5252	175.189	590.287	225.405	174.639	270.727	266.951	582.547	472.649	247.099	165.237	152.792	92.9889	533.38	71.8518	295.039	82.2876	251.596	182.581	252.49	93.3813	489.868	137.865	686.672	113.343	183.905	686.672	152.792	4.49415	533.88	126.454
NAD(P)+ transhydrogenase (AB-specific) activity [GO:0008750]	48	180	0.690476	114.113	139.839	14.6649	206.024	227.054	121.047	151.135	64.3562	257.741	193.142	86.9856	76.6389	167.256	30.378	128.572	119.537	52.9289	38.495	37.2532	59.3035	32.2892	69.5469	58.6531	303.825	134.527	68.4474	142.07	79.5945	59.83	19.4706	184.781	100.968	92.6122	47.9482	91.658	51.9207	116.289	162.6	95.1593	41.2056	38.6695	184.781	59.83	3.08843	124.951	132.39
3-hydroxyacyl-CoA dehydrogenase activity [GO:0003857]	2544	674	0.690476	7176.95	6930.72	6008.23	8085.92	6878.44	6518.13	7090.45	6621.47	5900.32	5834.48	5558.64	5422.57	6203.37	4558.67	5613.96	5285.73	7774.63	5715.38	6335.17	7023.36	6638.11	6437.67	6134.05	5553.55	6649.43	706.562	7354.64	1009.1	5919.81	625.049	6405.48	489.853	6046.34	665.03	6476.34	793.952	5373.48	741.363	6207.81	689.007	579.689	7354.64	5373.48	1.36869	1981.16	217.814
galactose catabolic process via UDP-galactose [GO:0033499]	80	70	0.690476	89.9783	151.604	10.1724	28.5064	361.298	88.182	250.7	98.6745	596.872	384.267	310.074	146.589	173.764	23.0735	154.348	214.628	224.691	156.287	230.182	383.289	199.554	708.835	283.139	23.8552	339.419	76.8341	142.321	101.802	133.85	30.8464	555.668	177.394	177.664	77.8828	147.96	55.0663	19.0337	7.68409	248.272	84.7933	164.124	555.668	19.0337	29.1939	536.635	2.7424
catalase activity [GO:0004096]	272	414	0.690476	1005.44	930.203	167.536	985.693	956.725	655.699	479.673	582.438	851.334	473.932	648.8	556.208	1002.88	116.924	738.358	549.763	979.007	599.798	508.988	482.118	760.415	1013.22	702.991	591.735	478.575	4.20202	989.192	12.3139	579.482	21.9448	940.428	82.1659	571.484	75.7291	834.739	148.245	292.065	260.753	760.665	149.303	241.073	989.192	292.065	3.38689	697.127	313.63
methylmalonyl-CoA carboxytransferase activity [GO:0047154]	32	172	0.690476	0	0	0	0	0	0	0	0	152.487	40.5622	54.6504	95.9149	77.5829	62.6161	123.405	131.678	70.1836	204.991	112.845	59.6095	71.5584	90.9835	141.13	112.47	33.3906	30.445	49.2555	42.8166	100.302	102.566	81.157	76.7172	81.5077	71.2131	64.9879	61.9645	58.3619	56.3554	65.2603	71.1609	20.859	100.302	33.3906	3.00391	66.9115	123.503
3'-5'-exoribonuclease activity [GO:0000175]	64	280	0.690476	273.443	302.142	35.7215	401.606	540.636	233.424	164.847	147.618	0	0	0	0	0	0	0	0	326.06	158.686	168.862	156.798	254.176	594.907	317.943	59.7915	107.215	92.9382	242.556	213.428	102.101	88.5954	378.514	328.924	134.095	120.533	175.873	152.615	31.8377	30.0844	206.695	179.177	106.24	378.514	31.8377	11.8889	346.677	256.031
UDP-3-O-[3-hydroxymyristoyl] N-acetylglucosamine deacetylase activity [GO:0008759]	144	356	0.690476	357.848	378.432	361.552	190.352	289.257	585.293	333.19	377.361	338.637	331.309	349.757	352.083	176.463	394.204	363.954	567.013	203.124	318.736	489.457	365.063	345.649	302.237	282.448	424.86	343.187	18.9679	189.98	13.3344	349.394	29.4049	310.044	25.5993	547.254	50.8818	355.817	9.3202	393.539	31.6595	336.879	49.2708	98.6881	547.254	189.98	2.88059	357.274	46.7933
UDP-3-O-acyl-N-acetylglucosamine deacetylase activity [GO:0103117]	144	354	0.690476	357.848	378.432	361.552	190.352	289.257	585.293	333.19	377.361	338.637	331.309	349.757	352.083	176.463	394.204	363.954	567.013	203.124	318.736	489.457	365.063	345.649	302.237	282.448	424.86	343.187	18.9679	189.98	13.3344	349.394	29.4049	310.044	25.5993	547.254	50.8818	355.817	9.3202	393.539	31.6595	336.879	49.2708	98.6881	547.254	189.98	2.88059	357.274	46.7933
GDP-L-fucose synthase activity [GO:0050577]	48	376	0.690476	96.9937	119.922	92.4039	150.354	107.232	151.057	131.779	85.4113	109.603	125.077	97.1557	71.5314	115.297	120.97	96.9761	131.059	161.379	60.0322	105.075	195.236	97.4056	106.274	164.502	96.44	150.697	38.7172	142.343	24.0629	72.325	12.7081	107.703	1.71416	129.064	23.0556	97.1252	0.243032	103.271	15.4599	127.193	34.2568	25.8791	150.697	72.325	2.08362	78.3724	148.656
'de novo' GDP-L-fucose biosynthetic process [GO:0042351]	48	352	0.690476	96.9937	119.922	92.4039	150.354	107.232	151.057	131.779	85.4113	109.603	125.077	97.1557	71.5314	115.297	120.97	96.9761	131.059	161.379	60.0322	105.075	195.236	97.4056	106.274	164.502	96.44	150.697	38.7172	142.343	24.0629	72.325	12.7081	107.703	1.71416	129.064	23.0556	97.1252	0.243032	103.271	15.4599	127.193	34.2568	25.8791	150.697	72.325	2.08362	78.3724	145.98
lipopolysaccharide transport [GO:0015920]	64	132	0.690476	126.862	106.156	31.3824	188.613	205.305	83.4525	107.897	98.4318	263.387	128.258	123.597	97.6362	244.059	40.3444	131.427	102.668	334.996	254.096	196.202	188.172	269.986	334.763	226.136	59.6733	141.442	41.7299	255.889	73.905	150.055	90.1033	267.818	64.8425	127.441	60.3188	176.092	81.3472	43.8001	14.4585	151.963	64.8249	71.7138	267.818	43.8001	6.11456	224.018	122.04
response to iron(III) ion [GO:0010041]	16	94	0.690476	100.346	97.4467	23.3653	270.75	139.639	107.54	106.875	88.0137	0	0	0	0	0	0	0	0	0	0	0	0	0	0	0	0	35.6251	61.7046	90.25	156.318	29.3379	50.8147	46.5464	80.6207	35.8465	62.088	33.4487	57.9348	7.78845	13.49	32.4822	56.2609	23.4387	90.25	7.78845	11.5877	82.4616	54.9471
response to X-ray [GO:0010165]	32	186	0.690476	0	0	0	0	0	0	0	0	0	0	0	0	0	0	0	0	279.764	92.1825	298.575	343.44	238.793	427.77	229.152	58.4934	114.48	198.285	93.2546	161.522	30.7275	53.2216	142.59	246.973	99.5251	172.383	79.5976	137.867	19.4978	33.7712	76.384	132.301	40.94	142.59	19.4978	7.31312	123.092	219.527
nitrate reductase activity [GO:0008940]	480	442	0.690476	1055.76	1112.35	193.009	2441.13	2948.4	988.758	549.279	790.852	2171.57	700.034	939.027	754.644	1787.04	473.93	961.105	1045.16	2549.12	732.974	1274.82	647.249	1191.3	3224.22	1274.07	245.698	632.187	76.4976	2259.1	412.366	759.49	29.2418	2781.4	545.834	1102.91	151.523	1069.39	115.701	304.212	149.323	1108.48	167.554	841.301	2781.4	304.212	9.14295	2477.18	238.021
propanediol catabolic process [GO:0051144]	624	140	0.690476	1706	1794.43	2107.7	2112.43	2487.22	1805.42	1827.43	1458.05	1646.25	1139.01	1230.85	980.892	914.817	1520.46	977.875	1196.75	1367.09	1240.08	1909.5	1344.65	1412.96	1843.83	1590.88	1664.36	1437.03	353.384	1464.78	604.752	1226.34	238.877	1992.43	439.734	1637.22	384.997	1365.61	366.365	1764.17	306.08	1538.72	285.39	241.438	1992.43	1226.34	1.6247	766.094	6.03552
homocysteine metabolic process [GO:0050667]	16	276	0.690476	105.528	99.2234	68.3354	178.314	305.484	143.986	112.269	66.194	0	0	0	0	0	0	0	0	0	0	0	0	0	0	0	0	37.423	64.8186	59.438	102.95	22.0647	38.2171	101.828	176.371	47.9952	83.1301	35.176	60.9266	22.7785	39.4534	33.0745	57.2866	26.0845	101.828	22.0647	4.61498	79.7633	262.72
fructose 6-phosphate aldolase activity [GO:0097023]	48	110	0.690476	134.522	102.01	46.4644	114.58	172.483	108.099	186.193	96.4539	256.741	116.774	133.75	102.127	129.3	28.4116	133.691	97.4747	125.998	87.6226	125.499	141.846	180.298	273.406	135.008	11.1465	148.271	35.1527	123.293	7.72411	95.4012	7.30921	234.21	54.1028	110.357	14.1479	149.504	26.6719	28.6742	17.6604	123.589	18.699	57.843	234.21	28.6742	8.16796	205.536	18.1405
aryl sulfotransferase activity [GO:0004062]	48	30	0.682647	159.313	207.468	125.172	41.8039	64.9344	169.322	72.8274	82.7875	0	0	0	0	0	0	0	0	106.213	163.106	354.631	222.122	343.674	143.621	489.333	218.991	98.3164	113.233	49.339	53.506	81.9644	81.556	69.5185	71.9202	174.651	177.376	167.662	171.989	114.721	109.869	232.267	245.607	62.3898	232.267	49.339	4.70758	182.928	101.554
pyrimidine nucleobase catabolic process [GO:0006208]	16	10	0.681931	0	0	0	0	0	0	0	0	211.671	150.266	129.853	76.068	104.764	37.4645	75.4368	105.223	0	0	0	0	0	0	0	0	50.0887	86.7561	34.9212	60.4853	25.356	43.9179	70.557	122.208	35.0745	60.7507	25.1456	43.5534	12.4882	21.6301	43.2843	74.9706	17.8155	70.557	12.4882	5.64991	58.0689	1
sulfoquinovosidase activity [GO:1990929]	48	104	0.670671	293.405	20.5766	33.5961	71.207	167.881	253.011	24.2663	64.6338	0	0	0	0	0	0	0	0	137.834	173.024	331.424	101.152	576.759	357.599	72.2596	81.646	41.8061	52.8078	69.6802	68.9295	79.2191	87.429	175.16	178.911	194.811	173.207	290.055	288.394	38.4141	41.0357	30.9454	37.229	94.306	290.055	30.9454	9.37311	259.109	88.8432
peptidyl-prolyl cis-trans isomerase activity [GO:0003755]	5744	5054	0.666667	15604.3	15831.6	13867.2	18792.3	17997.8	18142.3	15472.7	15013.7	13315.4	11248.9	10855.4	9595.84	10837.4	10153.9	10450	13134.5	16498.1	13407.7	17006	16062.9	14633.6	17510.8	13651.6	12272.8	14261.5	2625.65	15375.9	4094.46	12672.4	2782.75	16274.7	2574.34	16094.3	2625.41	13562.7	2738.95	12098	1862.81	13446.2	2494.45	1558.45	16274.7	12098	1.34524	4176.71	1457.53
cell cycle [GO:0007049]	6960	13590	0.666667	19423	19177.5	17887.4	20409.4	21547.7	20693.4	20023.5	17517.9	14074.6	13503.6	11554.9	12003	13278.1	11648.2	11997.9	13209.3	19989.9	18294.6	19772.8	19814	19111.9	21477.5	17556.8	17241.4	17780.4	3705.25	17892.4	4001.66	15938.5	3430.32	19033.3	4294.46	17891.8	4081.27	16844.3	4199.96	15592.3	3430.95	16096.4	4015.7	1203.64	19033.3	15592.3	1.22068	3440.96	3787.09
double-stranded RNA binding [GO:0003725]	128	1246	0.666667	344.317	329.75	169.706	373.965	653.267	301.715	334.082	298.281	293.054	279.887	223.192	171.52	247.117	161.021	251.71	212.472	422.088	281.861	275.473	291.751	352.489	872.506	374.447	137.439	301.907	28.4894	347.724	90.3892	250.554	68.936	606.276	292.57	263.22	45.8662	316.172	55.9749	156.055	16.697	309.13	77.707	129.889	606.276	156.055	3.88501	450.221	357.322
glycerophospholipid metabolic process [GO:0006650]	480	774	0.666667	1306.35	1216.3	1269.32	1542.69	1569.84	1404.35	1657.86	1565.25	1031.92	1223.75	1072.48	975.073	1127.11	978.507	1187.06	1165.56	1089.72	1093.13	974.182	1252.64	854.417	1488.99	971.274	951.308	1378.08	242.724	1253.17	251.427	1211.15	312.287	1363.58	290.059	1181.36	215.519	1115.94	234.209	1066.38	176.277	1086.69	123.13	119.005	1378.08	1066.38	1.2923	311.702	138.196
glycerol metabolic process [GO:0006071]	2208	1512	0.666667	5935.49	5509.27	4203.17	4798.99	7227.39	6505.29	6024.73	5162.24	5962.57	4783.15	4800.1	4367.38	4562.09	3744.37	4874.13	5133.5	5101.91	5243.93	7604.07	6987.25	6341.59	7111.04	6225.97	4416.11	5931.71	1104.99	4821	270.585	4924.52	484.222	6767	699.083	6414.29	1237.8	5717.07	757.718	4121.22	343.283	5511.78	712.938	875.269	6767	4121.22	1.64199	2645.78	808.987
N2-acetyl-L-ornithine:2-oxoglutarate 5-aminotransferase activity [GO:0003992]	368	480	0.666667	897.767	804.712	715.64	886.613	829.472	803.189	709.979	1040.37	763.532	707.509	911.619	684.776	828.517	534.672	650.044	687.191	1322.3	1442.66	1037.98	1363.78	1323.45	1331.74	1013.53	1093.05	927.089	378.187	1012.48	269.884	1055.94	379.182	974.915	310.774	842.787	178.716	957.086	340.598	781.121	284.891	909.953	104.418	89.073	1055.94	781.121	1.35182	274.816	64.6294
thiamine biosynthetic process [GO:0009228]	1104	4804	0.666667	2952.54	2861.54	2887.44	3048.53	3644.24	2759.01	3296.18	4398.86	2103.96	1796.1	1771.66	1847.12	1885.46	1595.68	1849.2	1775.02	2931.71	3957.36	2281.27	2826.4	2643.09	3466.97	2910.62	3312.04	2639.56	767.295	2621.9	640.445	3401.11	1363.78	3071.73	842.785	2271.77	492.063	2481.61	569.122	2598.39	893.943	2514.61	643.877	361.597	3401.11	2271.77	1.49712	1129.35	1704.88
intracellular protein transport [GO:0006886]	96	174	0.666667	231.802	210.449	169.25	292.267	335.417	201.057	167.485	234.653	63.5208	42.1285	66.6321	159.136	185.634	155.298	99.1853	39.8522	487.153	325.427	269.345	236.125	342.329	479.348	297.808	220.773	148.58	98.3705	321.685	152.897	239.739	83.2617	292.762	211.17	170.084	117.839	224.439	121.739	181.774	34.4872	191.63	116.731	60.8131	321.685	148.58	2.16507	173.105	327.873
rhamnulose-1-phosphate aldolase activity [GO:0008994]	112	302	0.666667	335.837	221.08	510.898	297.51	271.624	317.864	186.703	440.606	246.627	105.045	155.613	183.663	203.52	267.181	242.048	297.565	213.427	194.59	215.056	69.364	244.434	228.78	173.209	317.794	120.371	60.1521	238.152	51.6434	272.953	145.294	249.01	21.5216	276.828	54.4507	274.107	53.4735	365.291	128.614	183.301	33.8799	72.1741	365.291	120.371	3.03472	244.92	59.5347
ion transmembrane transport [GO:0034220]	208	386	0.666667	756.722	719.926	470.832	795.823	1042.15	632.57	1051.11	570.495	269.584	370.541	280.123	147.148	435.039	122.848	222.735	193.874	768.239	329.518	520.395	727.8	555.475	853.98	544.207	434.455	716.483	340.424	666.367	200.81	349.054	212.349	721.904	402.86	448.946	227.909	511.644	269.678	342.712	191.274	514.752	221.376	153.544	721.904	342.712	2.10645	379.192	61.9745
peptidoglycan biosynthetic process [GO:0009252]	3424	11718	0.666667	9538.4	9729.98	9719.22	10694	12711.8	9835.03	10360.5	9946.13	5920.38	7057.37	5337.17	5383.13	5893.88	5484.52	5509.11	5995.24	9567.53	9210.23	8485.54	9264.87	8788.72	10832.3	8153.03	8880.74	8894.25	1682.47	8718.46	2510.16	8179.83	2449.8	9821.5	3506.74	8105.27	1947.93	7945.41	2142.94	8028.16	2242.4	7740.06	2225.33	684.039	9821.5	7740.06	1.26892	2081.44	3375.34
5S rRNA binding [GO:0008097]	1872	694	0.666667	5549.31	5660.91	4594.61	4960.11	4885.16	5421.21	7351.16	4665.04	3663.5	4788.12	4412.86	2892.15	3908.52	3575.03	3820.18	4181.24	4982.71	4335.84	4932.28	6598.84	4771.4	4633.62	5771.05	4270.64	6246.04	1317.44	4617.11	613.765	3964.34	943.024	4394.09	645.094	4844.91	624.589	4713.63	866.011	4146.76	520.957	5281.61	754.368	722.211	6246.04	3964.34	1.57555	2281.7	150.416
negative regulation of fatty acid biosynthetic process [GO:0045717]	96	48	0.666667	236.649	285.019	35.5473	365.105	481.639	265.27	200.885	147.762	576.718	224.15	243.817	144.752	290.566	40.4678	255.165	282.962	350.151	143.251	257.989	195.561	259.773	692.382	299.233	27.8135	206.865	15.2038	335.274	39.4339	145.255	2.29725	583.58	105.539	268.74	12.8431	250.529	12.2389	34.6095	6.37904	276.023	28.7828	159.252	583.58	34.6095	16.8618	548.97	6.91067
dioxygenase activity [GO:0051213]	640	1120	0.666667	1759.07	1956.32	1910.54	2244.82	2503.65	1983.57	2358.39	1501.44	1710.07	1188.31	946.295	988.912	828.978	1349.95	901.057	600.724	1736.18	1336.13	1910.64	1709.15	1797.9	2297.78	1815.15	1823.03	1751.95	586.213	1603.33	717.211	1275.49	261.587	2170.5	411.817	1498.31	778.188	1486.01	506.955	1694.51	301.585	1572.59	546.959	261.565	2170.5	1275.49	1.7017	895.009	308.989
glutaminase activity [GO:0004359]	48	384	0.666667	162.512	102.403	195.897	59.5126	102.82	136.164	55.0234	64.0432	91.4024	84.5198	81.2578	61.6549	65.1239	155.409	204.826	127.286	27.3084	55.663	275.702	48.5084	213.844	122.803	63.6889	179.529	62.6839	19.189	50.6483	20.4067	60.4537	4.31732	105.675	15.894	179.717	83.2435	193.727	27.4069	176.945	20.3676	82.4497	19.3843	60.019	193.727	50.6483	3.82495	143.079	55.3544
nitrogenase activity [GO:0016163]	16	136	0.666667	77.6028	141.331	90.5258	99.9173	113.717	112.106	117.246	129.204	0	0	0	0	0	0	0	0	0	0	0	0	0	0	0	0	39.0821	67.6923	33.3058	57.6873	43.068	74.596	37.9057	65.6546	37.3685	64.7242	25.8676	44.804	30.1753	52.2651	47.1103	81.5975	6.84445	47.1103	25.8676	1.82121	21.2427	7.24256
polyamine-transporting ATPase activity [GO:0015417]	16	344	0.666667	0	0	0	0	0	0	0	0	0	0	0	0	0	0	0	0	245.479	60.8791	111.442	397.789	48.0827	123.824	70.4383	58.2111	132.596	229.664	81.8264	141.727	20.293	35.1486	41.2746	71.4896	37.1473	64.3411	16.0276	27.7606	19.4037	33.6082	23.4794	40.6675	40.8041	132.596	16.0276	8.27301	116.569	132.633
lysine 2,3-aminomutase activity [GO:0050066]	272	188	0.666667	756.07	1168.34	881.673	605.091	714.385	946.007	1294.96	512.109	388.422	352.313	322.986	182.647	243.221	631.78	527.663	578.095	527.214	439.168	1123.21	872.996	953.402	838.463	684.858	1018.1	840.09	472.185	458.509	190.467	377.975	173.046	647.09	232.445	882.438	278.063	745.711	213.059	843.85	195.917	725.395	424.133	185.309	882.438	377.975	2.33465	504.464	23.3852
disulfide oxidoreductase activity [GO:0015036]	32	68	0.666667	91.7425	63.0521	18.3057	122.441	332.909	139.238	158.254	110.749	310.71	161.264	82.7752	107.189	115.38	23.837	102.578	127.18	0	0	0	0	0	0	0	0	106.506	92.2491	79.2739	68.7439	72.6461	62.9385	214.54	186.128	88.8061	77.1443	64.7737	56.3567	14.0476	12.476	48.6091	43.2364	58.7974	214.54	14.0476	15.2724	200.492	25.6493
response to cold [GO:0009409]	80	308	0.666667	273.443	302.142	35.7215	401.606	540.636	233.424	164.847	147.618	0	0	0	0	0	0	0	0	466.388	294.264	370.363	227.737	390.224	794.94	471.788	160.987	130.861	117.611	289.331	252.653	147.294	147.132	445.192	405.974	201.262	187.264	221.222	200.285	65.5697	84.5425	257.977	238.975	116.124	445.192	65.5697	6.7896	379.622	233.272
heme biosynthetic process [GO:0006783]	96	126	0.666667	466.446	393.252	191.778	468.135	736.824	324.478	292.873	296.783	210.901	69.3213	104.317	92.9916	141.093	12.897	164.052	93.8703	280.227	226.163	288.809	226.24	292.531	396.343	320.741	157.611	196.145	114.774	296.485	164.126	205.313	103.483	448.023	266.743	235.719	124.133	307.676	151.765	120.762	94.9632	272.77	150.322	97.2211	448.023	120.762	3.70996	327.261	100.618
L-phenylalanine biosynthetic process from chorismate via phenylpyruvate [GO:0033585]	64	46	0.666667	295.563	310.075	117.478	243.816	449.196	243.84	135.692	129.481	235.776	82.7803	231.863	45.3976	127.08	19.6844	119.313	123.417	150.342	66.3335	150.955	91.1405	145.974	276.042	175.867	19.2277	103.204	28.4441	173.746	61.7871	80.404	43.772	320.338	113.396	172.737	63.0975	186.95	95.0012	52.1302	56.5937	239.268	67.4099	87.8058	320.338	52.1302	6.14496	268.208	55.7603
intrinsic component of membrane [GO:0031224]	176	162	0.666667	335.382	267.176	88.9473	1145.43	1370.79	358.564	143.201	347.224	833.811	226.336	200.226	301.849	747.137	190.851	283.46	338.655	1065.25	284.926	400.494	159.649	362.454	1382.15	283.879	105.448	176.395	44.0247	985.938	210.658	311.333	32.2137	1195.58	313.356	365.904	31.5666	327.099	40.1431	128.415	54.6962	250.427	44.2706	396.439	1195.58	128.415	9.31029	1067.17	113.189
NarGHI complex [GO:0044799]	176	44	0.666667	335.382	267.176	88.9473	1145.43	1370.79	358.564	143.201	347.224	833.811	226.336	200.226	301.849	747.137	190.851	283.46	338.655	1065.25	284.926	400.494	159.649	362.454	1382.15	283.879	105.448	176.395	44.0247	985.938	210.658	311.333	32.2137	1195.58	313.356	365.904	31.5666	327.099	40.1431	128.415	54.6962	250.427	44.2706	396.439	1195.58	128.415	9.31029	1067.17	51.1262
phosphate-containing compound metabolic process [GO:0006796]	128	44	0.666667	599.32	527.991	420.191	527.061	576.204	395.02	458.673	353.468	154.38	199.96	110.396	52.3458	140.366	51.7238	92.3587	113.836	543.561	155.432	457.455	798.639	248.8	496.786	405.558	174.708	485.757	300.257	403.663	228.171	187.082	153.036	409.123	224.159	322.104	183.047	313.493	259.598	215.541	187.597	347.981	214.669	99.9153	485.757	187.082	2.5965	298.676	3.60116
CAAX-box protein processing [GO:0071586]	48	76	0.666667	110.106	115.403	144.782	98.6906	110.706	89.9474	96.8183	143.275	123.944	115.507	127.962	116.972	101.876	119.338	120.948	116.144	113.282	126.976	98.0413	124.175	109.942	103.553	131.333	136.958	112.167	13.9808	104.616	7.67206	129.075	13.2768	112.734	10.3454	101.378	13.4134	113.665	6.30753	133.693	13.0326	124.899	8.39515	11.5582	133.693	101.378	1.31876	32.3149	5.4021
tetrahydromethanopterin S-methyltransferase activity [GO:0030269]	224	94	0.666667	497.726	579.908	635.171	837.196	561.155	612.917	794.116	204.981	451.008	464.232	417.248	285.677	642.663	454.069	428.661	476.058	919.889	193.199	585.983	853.346	511.545	553.577	658.425	666.823	703.898	209.659	799.916	142.323	227.953	50.3367	521.914	61.5224	558.319	72.5021	479.311	44.4043	585.354	114.792	551.86	123.011	167.7	799.916	227.953	3.50913	571.963	0.751339
methanogenesis, from carbon dioxide [GO:0019386]	512	94	0.666667	1087.13	1315.22	1361.71	1979.93	1159.75	1382.66	1528.91	618.207	1071.81	1180.33	1204.59	654.997	1612.44	1130.84	1118.75	1290.06	1963.52	593.73	1412.48	1548.92	1143.99	1244.23	1387.89	1413.35	1419.39	207.271	1851.96	207.599	622.311	30.8394	1158.6	86.2149	1361.73	63.8344	1116.62	28.4924	1301.96	150.434	1302.57	92.3066	343.689	1851.96	622.311	2.97594	1229.65	0.751339
transmembrane transporter activity [GO:0022857]	3104	23142	0.642857	8965.44	8261.5	8124.66	11034.7	11620	8998.91	11663.5	8718.26	5447.34	6308.53	5449.26	4708.14	6253.82	4662.66	4891.36	4250.49	9755.67	7012.28	7708.01	10809.9	7433.92	8676.15	7167.83	7410.98	9593.98	2877.11	9014.72	2475.06	6812.89	2012.48	8581.18	3087.45	6985.8	2455.21	7096.91	2057.84	6732.77	1827.94	6959.53	1417.65	1148.46	9593.98	6732.77	1.42497	2861.21	8917.45
transporter activity [GO:0005215]	496	7964	0.642857	1638.23	1267.39	1105.12	1560.47	2646.01	1135.55	1087.25	1429.7	924.18	319.654	491.787	360.638	534.954	286.842	494.987	564.097	1750.02	1404.45	1563.39	1453.48	1813.73	3433.38	1789.94	1263.51	953.461	578.631	1281.82	653.708	1064.93	610.067	2334.53	1283.27	1087.68	501.362	1315.65	716.112	885.157	524.174	1183.04	653.173	457.67	2334.53	885.157	2.63741	1449.37	2967.32
arginine-tRNA ligase activity [GO:0004814]	1312	1542	0.642857	3236.85	3500.43	3196.03	3498.38	3930.11	2976.86	3602.45	4091.83	3260.51	2722.13	3007.86	2334.63	2568.79	2388.05	2739.74	2844.04	3021.81	3757.01	3173.81	3460.48	3395.19	3761.7	3351.08	3159.38	3261.68	472.631	3029.66	464.844	3394.49	933.009	3650.77	348.31	2998.24	165.92	3123.93	342.006	2914.49	456.277	3286.46	252.561	241.686	3650.77	2914.49	1.25263	736.284	410.74
arginyl-tRNA aminoacylation [GO:0006420]	1312	1542	0.642857	3236.85	3500.43	3196.03	3498.38	3930.11	2976.86	3602.45	4091.83	3260.51	2722.13	3007.86	2334.63	2568.79	2388.05	2739.74	2844.04	3021.81	3757.01	3173.81	3460.48	3395.19	3761.7	3351.08	3159.38	3261.68	472.631	3029.66	464.844	3394.49	933.009	3650.77	348.31	2998.24	165.92	3123.93	342.006	2914.49	456.277	3286.46	252.561	241.686	3650.77	2914.49	1.25263	736.284	410.74
response to heat [GO:0009408]	1104	1750	0.642857	2880.28	2633.65	2237.95	3101.72	4498.77	2835.16	3085.51	2850.11	2925.34	2230.86	1737.03	2048.29	2082.82	1806.13	2024.42	2006.39	2412.76	2791.19	3058.98	2485.91	2824.29	4771.77	2780.23	2347.47	2600.76	438.746	2532.43	519.888	2563.19	446.897	4065.29	996.619	2633.51	554.514	2576.33	478.791	2130.52	286.214	2383.64	564.752	581.027	4065.29	2130.52	1.90813	1934.78	783
oxidoreductase activity, acting on CH or CH2 groups, NAD or NADP as acceptor [GO:0016726]	320	498	0.642857	1025.45	1069.43	1095.32	1583.62	1197.58	922.698	1647.13	1044.01	380.892	406.396	314.719	477.538	516.74	277.743	229.698	230.648	954.382	756.637	859.359	962.593	742.717	605.125	732.554	787.718	1005.37	621.471	1018.25	536.299	759.395	283.247	727.866	421.952	670.902	382.584	665.955	403.391	720.26	412.942	705.567	378.078	143.713	1018.25	665.955	1.529	352.292	40.7952
carbon-monoxide dehydrogenase (acceptor) activity [GO:0018492]	3888	1254	0.642857	8961.96	10590.6	9755.51	11245	10085.7	12636.9	11827.3	8706.12	8011.98	10080.1	9047.39	6401.53	9749.27	8389.73	7361.43	9363.91	11506.7	8371.09	12103	12164.5	8775.38	9128.09	10602.8	9702.44	11357.3	1118.86	10833.7	948.169	7826.25	1245.16	9075.26	1037.88	11367.9	1755.95	8366.26	875.191	9282.56	773.67	10080.3	894.52	1350.63	11367.9	7826.25	1.45254	3541.69	154.472
penicillin binding [GO:0008658]	352	6226	0.642857	1093.56	848.73	971.763	1489.16	1853.46	1076.37	1297.63	1001.87	426.943	427.77	278.927	345.01	330.627	353.068	333.457	471.815	1260.05	752.97	1359.2	1515.38	920.266	1296.46	922.209	771.816	1080.26	575.466	1026.61	613.532	699.949	331.623	1192.29	718.943	969.13	453.31	782.428	398.357	698.882	315.73	683.289	352.109	199.796	1192.29	683.289	1.74493	509.001	1733.53
regulation of cell shape [GO:0008360]	3440	11374	0.642857	9429.32	9459.32	9830.22	10769.8	12811.4	9699.75	10462.2	9999.2	5960.04	7092.34	5399.21	5370.64	5948.14	5556.37	5558.38	6044.08	9740.79	9318.98	8585.77	9373.82	8918.7	11122.9	8236.56	8954.05	8976.13	1719.78	8819.59	2539.42	8229.61	2499.19	9964.78	3569.47	8109.87	1873.73	7968.8	2103.04	8113.54	2257.5	7698.36	2082.87	734.079	9964.78	7698.36	1.2944	2266.42	3124.14
methylenetetrahydrofolate reductase (NAD(P)H) activity [GO:0004489]	1168	676	0.642857	2480.29	3356.35	3475.02	4019.3	2986.55	2696.76	4013.64	2569.35	1985.87	2615.46	3225.89	1969.87	2991.12	2232.27	1889.3	1798.6	3446.59	2470.41	2757.93	3162.17	2729.11	2774.49	3184.8	3144.4	3263.76	704.602	3485.67	515.202	2336.55	321.38	2582.31	527.297	2417.76	537.081	2366.23	431.367	2950.56	643.651	3255.68	89.5726	463.468	3485.67	2336.55	1.49181	1149.13	152.711
CMP-keto-3-deoxy-D-manno-octulosonic acid biosynthetic process [GO:0033468]	16	184	0.642857	131.465	117.99	65.1928	121.623	332.46	547.806	382.589	89.1403	0	0	0	0	0	0	0	0	0	0	0	0	0	0	0	0	127.53	220.888	40.5409	70.2189	29.7134	51.4652	110.82	191.946	182.602	316.276	43.8216	75.9012	21.7309	37.6391	39.3301	68.1217	58.4796	182.602	21.7309	8.40287	160.871	101.41
preQ1 synthase activity [GO:0033739]	64	170	0.642857	93.5315	89.802	100.625	150.599	260.822	75.7235	224.765	62.8547	218.806	132.305	99.2293	38.9392	164.873	118.479	80.9546	82.1922	297.452	158.995	182.27	362.856	215.388	331.34	187.839	174.319	239.975	116.026	204.308	80.98	86.9298	63.5459	270.323	56.8658	113.395	59.7348	129.958	74.2515	131.141	38.4442	125.624	54.0863	66.4402	270.323	86.9298	3.10967	183.393	32.7313
integral component of plasma membrane [GO:0005887]	1040	8408	0.642857	3478.95	3320.65	2376.05	3400.58	4586.91	3353.96	2648.39	2801.21	2352.76	2207.87	2078.99	1709.5	2097.88	1664.19	1723.66	2186.65	2994.81	1962.87	2686.74	2227.44	2547.14	3673.75	2663.01	1619.45	2361.23	248.878	2831.09	666.607	2157.86	571.379	3537.81	1123.26	2742.45	585.646	2583.25	878.202	1886.56	424.497	2687.55	621.191	496.069	3537.81	1886.56	1.87527	1651.25	4946.67
glucan catabolic process [GO:0009251]	32	162	0.642857	190.493	241.669	134.426	282.412	369.056	189.022	133.576	200.766	0	0	0	0	0	0	0	0	0	0	0	0	0	0	0	0	44.5254	77.1203	94.1373	163.051	66.9221	115.913	123.019	213.075	63.0074	109.132	63.4977	109.981	44.8086	77.6108	80.5562	139.527	26.2864	123.019	44.5254	2.76289	78.4933	51.2793
selenide, water dikinase activity [GO:0004756]	32	194	0.642857	108.801	176.916	80.4558	160.731	103.116	80.9276	185.362	135.121	0	0	0	0	0	0	0	0	97.2364	43.7858	231.797	57.5887	193.75	276.969	185.215	27.8477	80.9836	94.8698	85.9893	80.9538	59.6355	68.9405	126.695	139.982	104.242	117.644	100.85	97.1192	36.1012	40.858	120.711	104.621	30.547	126.695	36.1012	3.50945	90.5939	67.9555
7,8-dihydromonapterin aldolase activity [GO:0102083]	32	206	0.642857	0	0	0	0	0	0	0	0	0	0	0	0	0	0	0	0	123.517	245.792	259.978	234.688	206.774	99.9678	206.321	387.047	78.2295	135.497	41.1724	71.3126	81.9307	141.908	33.3226	57.7164	86.6592	150.098	68.9247	119.381	129.016	223.462	68.7737	119.12	29.4016	129.016	33.3226	3.87172	95.6931	110.925
pyruvate, water dikinase activity [GO:0008986]	224	290	0.642857	735.07	803.453	473.674	699.741	914.171	937.569	1191.48	454.666	207.08	530.513	266.131	153.282	347.511	155.103	190.141	221.775	695.608	531.717	954.15	871.318	807.391	777.873	714.491	426.82	864.437	330.538	580.953	202.178	379.889	199.993	633.041	375.135	704.498	418.133	577.534	337.435	351.866	172.005	594.692	287.998	165.294	864.437	351.866	2.45672	512.571	112.863
pyridoxal 5'-phosphate salvage [GO:0009443]	32	766	0.642857	126.381	94.8742	20.0493	258.103	215.495	67.7262	67.8345	167.843	0	0	0	0	0	0	0	0	228.43	91.0404	102.428	77.6089	144.259	150.468	124.198	10.7042	48.4811	42.2694	162.177	141.231	86.2945	84.0222	121.988	110.534	56.718	52.0936	90.2131	78.6366	10.2511	10.0323	73.0242	64.9182	46.4429	162.177	10.2511	15.8204	151.926	254.194
pyridoxal kinase activity [GO:0008478]	32	766	0.642857	126.381	94.8742	20.0493	258.103	215.495	67.7262	67.8345	167.843	0	0	0	0	0	0	0	0	228.43	91.0404	102.428	77.6089	144.259	150.468	124.198	10.7042	48.4811	42.2694	162.177	141.231	86.2945	84.0222	121.988	110.534	56.718	52.0936	90.2131	78.6366	10.2511	10.0323	73.0242	64.9182	46.4429	162.177	10.2511	15.8204	151.926	254.194
ADP-L-glycero-beta-D-manno-heptose biosynthetic process [GO:0097171]	128	292	0.642857	349.803	404.697	109.413	372.109	855.576	370.167	338.058	258.669	703.733	135.156	266.658	237.063	298.304	66.0866	302.053	195.337	346.857	251.763	365.953	303.278	352.371	859.439	350.689	68.0391	258.831	108.508	339.09	37.5102	249.165	11.0351	806.249	88.8029	310.486	99.744	334.743	28.339	81.1797	24.4705	340.681	69.5616	207.06	806.249	81.1797	9.93167	725.07	217.112
drug binding [GO:0008144]	16	46	0.642857	0	0	0	0	0	0	0	0	0	0	0	0	0	0	0	0	142.502	40.9628	172.878	86.7423	96.2433	271.984	105.788	3.84263	28.9141	50.0807	47.5005	82.2733	13.6543	23.6499	90.6615	157.03	57.6259	99.811	32.0811	55.5661	1.28088	2.21854	35.2627	61.0768	27.5516	90.6615	1.28088	70.7809	89.3806	39.6581
lipopeptide binding [GO:0071723]	16	46	0.642857	0	0	0	0	0	0	0	0	0	0	0	0	0	0	0	0	142.502	40.9628	172.878	86.7423	96.2433	271.984	105.788	3.84263	28.9141	50.0807	47.5005	82.2733	13.6543	23.6499	90.6615	157.03	57.6259	99.811	32.0811	55.5661	1.28088	2.21854	35.2627	61.0768	27.5516	90.6615	1.28088	70.7809	89.3806	39.6581
alanine catabolic process [GO:0006524]	320	86	0.642857	490.251	817.62	704.035	990.72	970.184	957.805	1298.74	672.631	606.716	1160.09	741.349	566.095	736.58	597.283	550.045	874.054	755.789	869.848	707.295	944.822	628.056	956.437	826.433	930.93	1134.55	178.334	827.696	141.509	702.858	154.116	844.446	205.995	846.385	127.527	556.117	69.1028	744.083	170.39	795.134	46.7874	164.123	1134.55	556.117	2.04012	578.43	61.4389
'de novo' NAD biosynthetic process from aspartate [GO:0034628]	16	132	0.642857	79.8939	156.539	14.0831	118.681	525.28	47.3999	34.7003	43.6544	0	0	0	0	0	0	0	0	0	0	0	0	0	0	0	0	11.5668	20.0342	39.5604	68.5206	14.5515	25.2039	175.093	303.27	15.8	27.3664	26.6313	46.1268	4.69437	8.13089	52.1798	90.378	55.8253	175.093	4.69437	37.2985	170.399	106.231
nitrate reductase (cytochrome) activity [GO:0050140]	176	204	0.642857	573.719	706.447	59.7769	648.322	1029.65	422.586	336.152	254.254	664.649	276.476	527.935	150.479	431.877	77.6638	352.524	426.678	651.299	247.075	516.715	329.594	558.576	911.572	784.225	58.1565	314.074	32.7259	577.166	125.833	217.27	57.9535	868.624	186.253	455.327	53.2036	494.94	123.568	65.1991	10.8251	672.869	131.403	257.269	868.624	65.1991	13.3226	803.425	134.46
quinate 3-dehydrogenase (NAD+) activity [GO:0030266]	16	50	0.642857	156.504	168.728	10.7521	467.01	34.2656	75.5818	86.6234	27.2415	0	0	0	0	0	0	0	0	0	0	0	0	0	0	0	0	28.8745	50.012	155.67	269.628	9.08049	15.7279	11.4219	19.7833	25.1939	43.6372	52.1679	90.3575	3.58404	6.20775	56.2428	97.4153	49.5285	155.67	3.58404	43.4342	152.086	11.67
quinate 3-dehydrogenase (NADP+) activity [GO:0052733]	16	50	0.642857	156.504	168.728	10.7521	467.01	34.2656	75.5818	86.6234	27.2415	0	0	0	0	0	0	0	0	0	0	0	0	0	0	0	0	28.8745	50.012	155.67	269.628	9.08049	15.7279	11.4219	19.7833	25.1939	43.6372	52.1679	90.3575	3.58404	6.20775	56.2428	97.4153	49.5285	155.67	3.58404	43.4342	152.086	11.67
shikimate 3-dehydrogenase (NAD+) activity [GO:0052734]	16	50	0.642857	156.504	168.728	10.7521	467.01	34.2656	75.5818	86.6234	27.2415	0	0	0	0	0	0	0	0	0	0	0	0	0	0	0	0	28.8745	50.012	155.67	269.628	9.08049	15.7279	11.4219	19.7833	25.1939	43.6372	52.1679	90.3575	3.58404	6.20775	56.2428	97.4153	49.5285	155.67	3.58404	43.4342	152.086	11.67
methyltransferase activity [GO:0008168]	3728	17418	0.619048	8966.48	9851.82	10008.6	11092.2	9038.27	10447.1	9535.75	9698.49	7183.11	8346.28	8826.7	8062.77	8447.9	7885.68	7599.01	8385.55	11044.5	7824.79	11135.8	10006	9330.77	9076.45	9472.1	9131.86	9296.01	855.436	10194.9	1513.1	8528.68	1020.05	8432.61	1082.27	9989.47	1431.07	8632.08	913.024	9008.72	1066.81	9383.54	518.271	660.338	10194.9	8432.61	1.20898	1762.24	4881.71
'de novo' IMP biosynthetic process [GO:0006189]	9600	7776	0.619048	24704.3	26278.3	23687.8	27826.5	24112.4	25629.4	26155.7	24364.4	20184.6	18421.2	20668	19595.2	22595.6	19116.3	20368.4	20103.4	27607.1	24928.8	23744.5	24329.4	24458.6	25628.7	24412.8	23664.9	22968.8	4042.77	26009.7	2958.79	22962.8	2930.06	23308.6	2809.62	23159.1	2809.13	23177.1	2435.5	22156.3	2632.75	23786.4	2857.12	1133.04	26009.7	22156.3	1.17392	3853.4	2237.18
phosphoglycerate kinase activity [GO:0004618]	4512	1636	0.619048	11344.8	12182.1	9963.02	12797.4	13316.5	13291.9	11789.6	11650.3	11962.9	10414	11617.9	10447.5	12042.8	9232	10295.1	11494.4	12155.4	11523.6	12957.1	10978.4	11010.3	12969.7	10817.4	10304.1	11060.7	691.503	12331.8	407.086	11207.1	660.92	12749.7	703.07	12581.1	955.947	10883.4	536.257	9833.03	547.721	11539.1	685.769	989.771	12749.7	9833.03	1.29662	2916.67	403.709
D-alanine biosynthetic process [GO:0030632]	144	954	0.619048	565.912	470.011	526.859	374.397	516.463	490.161	515.502	418.139	82.8598	90.9655	61.3423	138.515	109.597	240.182	110.408	96.8354	321.168	396.877	647.235	640.441	422.493	405.23	482.593	531.532	415.636	288.029	268.388	140.068	317.844	155.666	334.851	225.206	411.41	283.524	366.271	232.898	432.858	166.878	337.982	239.66	56.5304	432.858	268.388	1.61281	164.47	171.495
methionine metabolic process [GO:0006555]	1104	292	0.619048	2349.16	3270.38	3378.63	3880.88	2851.52	2553.91	3903.07	2432.92	1916.96	2499.14	3146.44	1826.16	2899.05	2105.81	1802.87	1729.19	3265.82	2265.3	2538.38	2992.14	2482.3	2529.03	3024.9	2865.1	3131.45	712.26	3348.58	496.123	2174.79	313.345	2432.5	474.698	2273.83	471.735	2211.44	360.043	2783.18	640.351	3147.24	122.744	475.137	3348.58	2174.79	1.53973	1173.79	37.1717
glycerol-3-phosphate dehydrogenase complex [GO:0009331]	464	1218	0.619048	1221.14	1100.09	1179.03	1446.66	1476.79	1266.91	1507.61	1501.05	963.606	925.136	980.082	852.512	976.942	876.515	1085.58	1064.27	1225.94	1198.46	1075.42	1454.14	988.389	1703.08	1065.36	997.631	1295.63	321.968	1216.51	235	1184.01	324.512	1381.16	378.899	1135.53	113.913	1098.37	116.9	1017.73	152.257	1048.51	61.7528	123.612	1381.16	1017.73	1.3571	363.433	328.32
nucleoside-triphosphatase activity [GO:0017111]	32	730	0.619048	108.616	94.2625	90.3458	107.911	61.3935	115.359	112.245	154.009	65.3214	109.984	147.406	112.92	99.1405	327.732	87.2413	178.47	0	0	0	0	0	0	0	0	74.0761	64.1618	69.0172	59.9313	88.9765	79.7476	42.2383	36.6321	97.9432	90.5008	65.2857	57.5403	139.359	169.275	80.5561	74.6527	28.5018	139.359	42.2383	3.29936	97.1211	129.964
4 iron, 4 sulfur cluster binding [GO:0051539]	27552	33104	0.619048	72622.3	74166.5	72000	82540.1	82749.2	79849.6	78243.6	69968.6	55703.8	56641.9	51605.9	48693.7	58156.4	51070.9	51248.5	58313.3	79811.4	68294.9	77471.9	76239.4	68842.8	77407.5	70727.6	70073	70375	11935.3	73502.6	13360.1	62319.1	11829.6	71953.5	14323.9	71878.3	11807.6	64237.9	11406.7	64381.3	11567.3	65500	12154.9	4348.39	73502.6	62319.1	1.17946	11183.6	11734.2
1-pyrroline-5-carboxylate dehydrogenase activity [GO:0003842]	144	106	0.619048	104.1	169.547	246.047	580.036	436.842	156.286	176.271	136.708	538.868	160.143	204.812	146.8	136.64	190.443	224.752	390.592	576.995	383.697	967.7	518.245	543.061	795.393	506.127	432.836	284.886	202.255	431.224	255.122	222.402	139.777	590.368	184.74	504.859	417.601	290.637	226.776	289.775	126.975	293.495	184.987	129.709	590.368	222.402	2.65451	367.966	102.476
cellular metabolic process [GO:0044237]	1488	944	0.619048	3181.21	4258.39	3653.05	4558.04	3775.99	4851.23	4217.79	3954.86	2788.9	3363.31	3462.68	2151.37	3524.28	3016.62	2442.4	3551.86	4791.35	3609.63	4765.13	4738.64	3362.24	3991.01	4707.68	3793.54	4106.58	694.376	4291.22	674.361	3238.62	957.28	3518.63	641.05	4389.41	726.613	2995.28	487.292	3487.73	414.003	4142.92	630.484	525.505	4389.41	2995.28	1.46544	1394.12	299.076
galactose transmembrane transporter activity [GO:0005354]	224	246	0.619048	627.352	1137.02	463.883	609.946	566.143	534.197	511.025	319.266	371.803	524.352	491.883	406.634	410.368	285.354	457.715	608.156	569.082	356.301	514.426	721.458	539.367	502.417	1133.55	580.943	585.612	117.835	529.798	105.429	360.734	43.8524	480.121	99.0697	552.259	49.407	541.478	84.8383	443.393	148.856	920.817	371.472	165.315	920.817	360.734	2.55262	560.083	29.671
FtsZ-dependent cytokinesis [GO:0043093]	2464	1814	0.619048	6097.08	6361.99	5931.93	6280.78	6903.35	7173.8	6138.63	6426.31	5620.07	5790.58	5724.11	4620.24	5018.59	4221.55	5212.7	6072.46	6345.51	5993.17	7246.83	6979.03	6241.66	6642.88	7285.42	6130.73	6302.75	610.99	5881.63	748.111	5679.91	942.908	6388.77	678.332	6831.03	657.954	5850.48	557.046	5428.07	1049.6	6457.17	784.998	466.651	6831.03	5428.07	1.25847	1402.97	690.251
carbonyl sulfide nitrogenase activity [GO:0018697]	16	122	0.619048	77.6028	141.331	90.5258	99.9173	113.717	112.106	117.246	129.204	0	0	0	0	0	0	0	0	0	0	0	0	0	0	0	0	39.0821	67.6923	33.3058	57.6873	43.068	74.596	37.9057	65.6546	37.3685	64.7242	25.8676	44.804	30.1753	52.2651	47.1103	81.5975	6.84445	47.1103	25.8676	1.82121	21.2427	7.24256
carbohydrate catabolic process [GO:0016052]	400	1040	0.619048	1189.84	1106.33	742.703	1547.11	1376.16	1288	1073.64	898.802	787.249	667.825	631.297	689.172	703.856	603.338	573.333	917.067	1401.49	1241.3	1519.18	1222.02	1153.46	1632.59	1136.43	815.455	987.828	286.888	1217.49	450.735	943.091	278.715	1265.33	433.429	1241.42	303.747	972.213	345.919	720.499	107.787	958.017	283.348	188.35	1265.33	720.499	1.75619	544.832	610.771
bacterial-type flagellum assembly [GO:0044780]	176	1022	0.619048	651.353	613.882	273.16	778.943	1103.42	523.112	363.904	535.475	950.306	197.76	423.798	228.33	406.902	118.741	344.545	366.011	478.173	348.864	340.051	293.147	299.718	794.86	380.227	106.021	284.937	83.3758	554.672	197.466	370.89	154.753	949.528	154.28	409.725	99.0503	431.872	191.393	165.974	93.0431	472.636	124.248	232.047	949.528	165.974	5.72094	783.554	474.797
xylulokinase activity [GO:0004856]	336	448	0.619048	746.959	700.235	761.688	1434.96	961.625	869.271	1226.73	944.088	759.567	896.662	585.672	659.247	979.463	572.762	634.424	705.559	1141.16	735.005	870.545	1070.93	730.351	780.102	600.939	729.197	1064.77	165.122	1185.2	230.92	779.447	147.529	833.764	111.205	815.125	94.889	703.911	60.7483	687.882	101.012	628.949	62.2061	192.782	1185.2	628.949	1.88441	556.247	63.5754
oxidoreductase activity, acting on other nitrogenous compounds as donors, with NAD or NADP as acceptor [GO:0046857]	64	236	0.619048	93.5315	89.802	100.625	150.599	260.822	75.7235	224.765	62.8547	218.806	132.305	99.2293	38.9392	164.873	118.479	80.9546	82.1922	297.452	158.995	182.27	362.856	215.388	331.34	187.839	174.319	239.975	116.026	204.308	80.98	86.9298	63.5459	270.323	56.8658	113.395	59.7348	129.958	74.2515	131.141	38.4442	125.624	54.0863	66.4402	270.323	86.9298	3.10967	183.393	153.771
response to toxic substance [GO:0009636]	160	266	0.619048	455.766	550.501	130.038	723.26	769.369	602.433	652.979	298.754	525.156	202.557	295.771	145.023	315.216	649.953	259.716	239.561	390.337	286.51	328.703	357.599	315.516	397.549	381.641	287.377	404.378	228.826	476.271	217.172	243.429	85.4417	564.025	188.933	390.232	189.099	343.666	101.011	355.789	266.623	409.305	129.599	94.5245	564.025	243.429	2.317	320.595	156.427
integral component of external side of plasma membrane [GO:0071575]	112	46	0.619048	350.274	313.051	35.6145	536.01	751.966	372.994	313.443	239.909	211.195	143.341	153.494	90.4347	134.947	34.0139	142.377	97.5801	478.246	231.413	424.918	397.34	382.881	772.269	370.083	52.5773	284.708	129.415	383.068	216.811	187.252	83.954	578.477	318.237	298.497	175.926	291.844	130.465	40.7353	10.2867	278.876	112.266	153.404	578.477	40.7353	14.2009	537.742	84.841
polysaccharide transport [GO:0015774]	1936	568	0.619048	4834.47	5153.23	3802.35	5789.37	4461.78	5157.61	7845.21	3650.68	3581.8	6360.73	4992.47	3617.85	5503.62	3773.43	4278.46	4152.45	6272.49	3828.1	5553.33	8024.66	4989.18	4604.64	5269.69	3681.62	7410.2	913.282	5855.16	388.635	3698.88	113.105	4216.08	553.924	4954.46	722.197	4700.71	373.766	3752.47	63.0363	5138.46	139.199	1225.07	7410.2	3698.88	2.00337	3711.32	163.956
ADP-glyceromanno-heptose 6-epimerase activity [GO:0008712]	128	86	0.619048	349.803	404.697	109.413	372.109	855.576	370.167	338.058	258.669	703.733	135.156	266.658	237.063	298.304	66.0866	302.053	195.337	346.857	251.763	365.953	303.278	352.371	859.439	350.689	68.0391	258.831	108.508	339.09	37.5102	249.165	11.0351	806.249	88.8029	310.486	99.744	334.743	28.339	81.1797	24.4705	340.681	69.5616	207.06	806.249	81.1797	9.93167	725.07	52.5997
beta-mannosidase activity [GO:0004567]	48	64	0.619048	190.663	99.0098	112.597	120.881	138.761	189.81	40.4206	61.1057	106.518	58.8553	109.603	64.0522	121.583	100.265	146.42	174.628	95.0054	51.2847	184.823	37.94	180.548	133.143	108.819	119.301	45.7386	11.4269	112.49	15.1459	58.8142	6.68509	126.141	17.2246	183.087	7.73867	172.543	23.1823	110.721	9.65575	105.81	5.90251	48.0052	183.087	45.7386	4.0029	137.348	1.28586
cinnamoyl-CoA:phenyllactate CoA-transferase activity [GO:0043785]	128	34	0.619048	267.025	310.232	143.417	266.578	241.301	613.418	446.938	612.968	240.902	457.368	298.234	460.265	249.018	215.303	320.672	579.164	199.193	452.461	133.323	412.002	130.024	141.765	180.822	111.598	438.769	23.7606	238.263	34.9564	508.565	90.4999	207.989	57.3523	441.968	267.843	239.241	98.3139	156.773	53.1268	263.096	71.5038	130.732	508.565	156.773	3.24396	351.792	1
CoA carboxylase activity [GO:0016421]	48	72	0.619048	158.321	38.2418	173.136	56.8048	51.9779	112.349	41.4097	225.674	52.3664	43.0705	34.4908	189.954	55.538	184.256	146.754	107.14	50.7063	205.016	128.337	34.531	157.743	59.3508	35.8	159.974	39.6704	4.52767	54.3497	3.21821	206.881	17.9331	54.565	4.14914	115.942	11.0458	154.273	6.51763	172.455	12.1551	36.1775	1.90375	67.1748	206.881	36.1775	5.7185	170.704	35.1434
3'-nucleotidase activity [GO:0008254]	64	44	0.619048	295.149	299.572	56.8732	233.402	476.398	279.151	142.484	179.517	256.32	96.6951	157.63	63.9919	108.605	41.1869	158.327	165.169	116.843	66.0441	203.565	83.8628	148.789	257.825	160.227	14.1293	107.681	30.8158	152.95	69.7952	103.184	66.1139	330.181	126.63	215.962	57.9932	200.755	81.8866	37.3964	21.6226	205.81	81.2106	89.6154	330.181	37.3964	8.82921	292.784	60.702
intracellular membrane-bounded organelle [GO:0043231]	48	90	0.619048	137.158	121.405	172.709	125.679	14.9969	181.091	56.1564	54.6566	17.187	129.388	118.966	53.8144	95.8984	150.511	132.703	199.053	121.197	49.0014	258.372	101.219	149.782	19.0822	134.151	131.467	95.588	36.9393	114.258	16.0572	52.4908	3.05112	17.0887	2.04443	212.839	40.4428	139.881	8.85912	151.562	20.6409	124.84	8.15456	60.3326	212.839	17.0887	12.4549	195.75	3.06719
response to pH [GO:0009268]	16	42	0.619048	0	0	0	0	0	0	0	0	0	0	0	0	0	0	0	0	184.274	63.0234	251.751	145.169	165.582	371.284	107.764	134.144	48.3898	83.8136	61.4248	106.391	21.0078	36.3866	123.761	214.361	83.9171	145.349	55.1941	95.599	44.7146	77.448	35.9214	62.2176	31.9089	123.761	21.0078	5.89121	102.754	33.1774
betaine-homocysteine S-methyltransferase activity [GO:0047150]	48	26	0.610789	0	0	0	0	0	0	0	0	116.838	250.993	282.645	224.077	241.611	236.485	192.19	159.898	128.522	108.293	139.309	100.021	127.113	57.2136	63.9923	188.531	117.005	126.356	123.378	120.887	110.79	112.059	58.0173	58.4232	99.7355	86.9847	106.434	97.7494	141.672	125.013	115.546	148.207	24.1304	141.672	58.0173	2.4419	83.6548	1.97872
DNA replication [GO:0006260]	4752	20346	0.595238	13791.3	12966.9	11270	15645.6	16428.5	13691.7	14763	12985.6	10448.7	8695.36	7949.51	8644.71	8420.56	8055.2	8555.17	8428.79	12878.9	11130.6	11335.1	13279	12241	16210.2	11804.4	10925.3	12245.8	3163.02	12315	3645.39	10920.3	2178.07	14362.4	3391.17	11151.9	2636.22	11529.2	2689.67	10083.5	1765.01	10906.9	2626.34	1306.21	14362.4	10083.5	1.42435	4278.92	7248.94
aromatic amino acid family biosynthetic process [GO:0009073]	2624	5204	0.595238	6762.65	7527.25	6096.29	8581.5	6835.67	6270.34	9341.22	8545.31	3163.99	5782.14	5100.71	5821.3	4937.04	3741.52	4362.47	4484.31	8557.85	7821.57	5960.86	9413.29	6240.62	4845.03	7216.73	5381.41	8178.88	2075.95	7358.79	2097.34	7396.06	1410.98	4948.23	1838.02	5571.84	954.451	5788.58	1262.33	5073.08	1207.29	6614.9	1320.48	1197.68	8178.88	4948.23	1.65289	3230.65	1079.2
isopentenyl diphosphate biosynthetic process, methylerythritol 4-phosphate pathway [GO:0019288]	4144	5070	0.595238	12379.4	12656	11715.2	11856.2	12374.7	12164.6	10968.1	11487.6	7711.75	6573.17	7463.39	9184.54	8641.47	6827.43	7207.86	7746.26	12009.2	10765.7	10312.5	11573	10826.7	11369	11605.2	11012.6	9704.75	2728.84	10835.6	1901.73	10479.3	1177.97	10485.1	2453.9	10074.4	2218.75	10138	2653.69	9851.72	2642.56	10574.9	2745.36	387.864	10835.6	9704.75	1.11653	1130.88	1775.94
dipeptidase activity [GO:0016805]	1664	2296	0.595238	4982.22	4717.24	4460.36	5047.98	6727.88	5299.96	4746.87	5622.08	4481.29	3914.35	3007.97	3838.31	2982.61	3358.66	3560.42	4024.05	3579.74	4562.7	3938.68	3814.62	4083.62	4906.98	3375.75	3411.31	4158.61	511.88	3870.11	1062.86	4674.36	897.116	5372.05	1193.32	4420.89	762.487	4208.75	719.11	3743.44	621.425	3700.32	899.669	557.885	5372.05	3700.32	1.45178	1671.73	637.706
glycine dehydrogenase (decarboxylating) activity [GO:0004375]	464	984	0.595238	1641.22	1537.89	1123.97	1244.68	2020.32	1692.27	1283.1	1329.21	1299.88	842.774	978.551	697.997	745.017	716.111	926.779	1198.92	963.854	948.913	1048.89	851.579	1163.28	1345.22	1343.7	859.945	992.485	251.72	984.516	250.47	992.039	317.807	1555.14	403.495	1313.36	336.611	1243.76	363.955	900.008	206.858	1286.72	283.992	225.95	1555.14	900.008	1.72792	655.134	567.84
ferredoxin-NADP+ reductase activity [GO:0004324]	1168	850	0.595238	2258.76	2502.06	2331.9	3768.6	2202.55	2600.72	3062.97	2130.61	2437.46	3124.89	2650.2	1960.06	3365.63	2471.7	2773.67	3661.48	4023.25	2538.7	3644.25	3531.07	2977.41	2760.29	2829.15	3007.24	3239.64	254.276	3719.16	331.587	2209.79	297.335	2466.77	280.02	3302.15	607.514	2669.95	370.38	2603.61	356.468	2660.47	163.785	506.648	3719.16	2209.79	1.68304	1509.37	237.556
NAD+ synthase (glutamine-hydrolyzing) activity [GO:0003952]	128	1394	0.595238	477.468	336.649	323.378	261.639	448.512	456.276	293.774	327.326	150.111	108.749	93.5239	93.7102	71.7558	92.3872	121.991	281.4	413.579	344.316	956.727	424.325	589.616	500.932	436.065	426.574	275.616	158.569	248.991	171.262	255.117	140.041	366.518	189.238	564.801	350.5	396.358	244.136	280.78	171.117	288.746	176.223	106.871	564.801	248.991	2.26835	315.809	315.462
2-C-methyl-D-erythritol 4-phosphate cytidylyltransferase activity [GO:0050518]	128	586	0.595238	808.545	497.1	556.631	243.682	307.638	736.015	230.686	450.388	292.313	141.649	361.247	157.369	158.034	146.863	342.937	354.623	182.614	168.633	471.59	137.592	446.832	247.159	120.476	132.382	169.975	52.6157	194.777	44.1004	258.796	166.018	282.37	31.4416	520.743	195.39	532.772	244.411	278.625	240.869	326.274	190.733	136.627	532.772	169.975	3.13441	362.796	123.69
metallopeptidase activity [GO:0008237]	4688	5866	0.595238	12940.1	12683.3	11333.5	13419.3	18069.7	14794.7	15486.8	12944.3	11346.4	9902.06	9201.32	7675.55	8022.85	8075.81	8503.99	9638.33	11086.2	11532.7	11867.2	13246.8	12171.1	15675.8	13015.4	11072.4	12878.6	2810.52	10842.8	2706.47	10717.5	2727.32	15030.6	3407.75	12100.1	2586.07	11205	2370.56	10160.6	1810.17	11633.4	2112.74	1551.23	15030.6	10160.6	1.47931	4870.03	1749.94
sedoheptulose-7-phosphate:D-glyceraldehyde-3-phosphate glyceronetransferase activity [GO:0004801]	1680	328	0.595238	3639.3	3525.12	3502.29	5846.66	4070.32	4381.97	5162.76	4247.04	3486.19	4866.26	2975.3	3507.67	5450.31	3070.4	3327.2	3868.84	6194.11	4330.67	4240.49	5589.14	3623.4	4274.96	3576.44	3641.2	5206.05	363.38	5830.36	372.17	4028.46	452.951	3943.82	409.316	4163.77	265.028	3529.97	175.781	3404.63	297.669	3358.95	333.244	890.686	5830.36	3358.95	1.73577	2471.4	41.4779
DNA biosynthetic process [GO:0071897]	96	772	0.595238	137.607	233.024	134.688	126.801	197.784	371.599	274.009	471.399	34.7471	190.685	84.8141	321.921	53.9537	28.5305	26.4272	126.433	181.742	645.344	346.12	294.678	295.747	374.276	318.43	268.216	253.124	55.0525	120.832	64.1031	479.555	161.865	202.269	169.809	281.384	134.795	153.26	135.34	143.812	120.103	212.09	118.207	114.5	479.555	120.832	3.96876	358.722	318.616
glucosidase activity [GO:0015926]	48	404	0.595238	190.493	241.669	134.426	282.412	369.056	189.022	133.576	200.766	0	0	0	0	0	0	0	0	53.2065	126.605	51.3728	71.9445	163.577	100.234	183.407	159.494	68.5069	66.8544	111.873	150.068	109.124	101.518	156.43	190.838	80.1317	97.7377	118.023	103.093	97.9734	85.7683	141.692	126.119	29.2415	156.43	68.5069	2.28342	87.9232	113.509
ribulokinase activity [GO:0008741]	224	298	0.595238	542.992	591.655	481.958	476.942	624.206	470.706	502.242	841.803	388.169	464.183	311.392	304.232	394.596	201.311	382.984	373.825	676.881	761.217	604.061	750.967	662.483	791.65	730.217	420.344	572.464	155.755	516.14	145.167	635.751	289.917	601.342	202.71	482.864	115.598	529.486	140.238	367.871	147.498	544.421	213.371	81.9151	635.751	367.871	1.72819	267.879	226.546
phosphatidylinositol diacylglycerol-lyase activity [GO:0004436]	48	44	0.595238	66.6887	45.558	121.827	94.0731	140.636	101.342	128.557	183.194	109.638	102.468	36.4116	254.677	77.4479	112.233	60.5695	96.9922	92.7196	170.229	109.225	107.346	73.1074	149.159	45.7018	126.66	112.79	13.8706	88.0802	9.23268	202.7	45.4776	133.144	20.7983	102.52	6.20101	66.7885	6.26958	120.24	7.34338	42.5571	5.32272	48.0745	202.7	42.5571	4.763	160.143	1.36622
propionate catabolic process, 2-methylcitrate cycle [GO:0019629]	112	158	0.595238	279.157	763.681	90.7471	339.3	844.867	291.946	280.749	146.793	228.124	66.8059	199.141	85.6026	108.264	34.9689	144.974	76.9861	300.511	233.15	365.994	333.291	396.457	786.674	657.216	160.181	226.949	141.154	249.358	123.721	155.182	74.1306	619.888	340.523	244.976	150.12	273.529	125.836	95.2988	62.7298	540.013	299.965	183.005	619.888	95.2988	6.50468	524.59	312.86
2-methylisocitrate dehydratase activity [GO:0047456]	112	46	0.595238	279.157	763.681	90.7471	339.3	844.867	291.946	280.749	146.793	228.124	66.8059	199.141	85.6026	108.264	34.9689	144.974	76.9861	300.511	233.15	365.994	333.291	396.457	786.674	657.216	160.181	226.949	141.154	249.358	123.721	155.182	74.1306	619.888	340.523	244.976	150.12	273.529	125.836	95.2988	62.7298	540.013	299.965	183.005	619.888	95.2988	6.50468	524.59	165.399
nucleoside transmembrane transporter activity [GO:0005337]	128	254	0.595238	390	313.693	41.5331	638.817	594.511	342.177	666.384	195.961	293.73	535.128	191.97	122.24	413.087	35.3373	219.081	211.265	599.953	206.385	337	475.529	386.165	624.219	322.924	53.7518	559.013	97.6438	550.619	120.681	174.862	45.8691	504.153	182.837	296.814	74.1327	331.748	97.592	43.5407	9.36998	276.196	73.0874	185.318	559.013	43.5407	12.8389	515.473	128.837
enamidase activity [GO:0043792]	32	36	0.595238	116.111	170.051	81.2661	46.9268	52.7875	317.247	68.0675	50.2969	0	0	0	0	0	0	0	0	48.6974	68.4033	436.342	86.2264	174.479	80.5927	259.205	105.17	51.4313	45.4568	31.8747	27.6185	39.5667	35.4416	44.4601	40.9366	251.196	225.545	96.8636	88.818	62.1453	55.1306	143.085	131.69	74.7459	251.196	31.8747	7.88073	219.321	1.89764
succinate-semialdehyde dehydrogenase (NAD+) activity [GO:0004777]	32	46	0.595238	108.562	276.519	38.5182	187.706	200.188	92.1351	94.9366	59.2141	0	0	0	0	0	0	0	0	265.332	43.5589	125.419	70.055	98.738	175.713	226.584	36.6966	54.9972	49.2269	151.013	136.419	34.2577	30.6833	125.3	109.201	72.5179	64.9699	69.1002	60.0438	25.0716	21.7317	167.701	147.364	53.7805	167.701	25.0716	6.68888	142.629	27.8801
galactitol transmembrane transporter activity [GO:0015577]	48	64	0.595238	222.084	147.712	332.32	207.193	156.134	170.177	245.886	266.854	0	0	0	0	0	0	0	0	68.0942	111.612	71.3155	163.994	105.955	73.4609	64.6545	165.677	136.627	125.207	91.7625	105.605	126.155	134.02	76.5318	78.1125	80.4976	85.4594	109.346	111.081	165.999	166.16	70.789	74.047	33.6044	165.999	70.789	2.34498	95.21	5.54753
plasma membrane respiratory chain complex I [GO:0045272]	208	54	0.595238	908.451	775.739	184.933	1176.7	1215.57	757.901	594.628	501.847	815.953	308.753	489.998	333.51	807.294	90.8372	597.464	452.729	617.902	222.406	430.352	333.548	439.546	640.201	359.873	88.128	412.309	158.378	867.298	284.189	352.587	140.694	890.575	294.854	546.994	182.993	648.487	238.58	121.299	55.1248	541.87	212.73	258.599	890.575	121.299	7.34196	769.276	59.7584
glutathione metabolic process [GO:0006749]	16	142	0.595238	155.898	148.801	62.0407	146.151	192.576	128.522	112.779	134.571	0	0	0	0	0	0	0	0	0	0	0	0	0	0	0	0	37.5929	65.1127	48.7171	84.3805	44.857	77.6946	64.192	111.184	42.8405	74.2019	51.9661	90.0079	20.6802	35.8192	49.6004	85.9104	12.5517	64.192	20.6802	3.10402	43.5117	191.554
CTPase activity [GO:0043273]	160	92	0.595238	587.384	558.18	78.25	671.264	1152.11	560.278	395.362	338.895	397.719	332.211	242.936	92.5925	263.798	77.8511	210.358	436.709	593.524	262.592	621.684	459.856	506.445	1094.73	505.334	129.126	395.81	63.8235	509.529	216.33	231.36	126.086	881.522	419.967	539.557	94.2122	434.729	198.48	95.0758	29.4893	435.484	168.831	231.205	881.522	95.0758	9.27178	786.446	102.089
membrane protein complex [GO:0098796]	160	92	0.595238	587.384	558.18	78.25	671.264	1152.11	560.278	395.362	338.895	397.719	332.211	242.936	92.5925	263.798	77.8511	210.358	436.709	593.524	262.592	621.684	459.856	506.445	1094.73	505.334	129.126	395.81	63.8235	509.529	216.33	231.36	126.086	881.522	419.967	539.557	94.2122	434.729	198.48	95.0758	29.4893	435.484	168.831	231.205	881.522	95.0758	9.27178	786.446	102.089
virus tail, tube [GO:0098026]	16	66	0.595238	78.0038	15.8766	14.5809	45.5824	32.8285	30.5009	119.822	610.286	0	0	0	0	0	0	0	0	0	0	0	0	0	0	0	0	39.9408	69.1795	15.1941	26.317	203.429	352.349	10.9428	18.9536	10.167	17.6097	26.0013	45.0355	4.8603	8.41829	5.29221	9.16638	67.2859	203.429	4.8603	41.8551	198.568	175.544
nitrate metabolic process [GO:0042126]	224	116	0.595238	335.382	267.176	88.9473	1145.43	1370.79	358.564	143.201	347.224	1223.87	398.633	362.137	516.208	1069.49	383.726	537.072	521.147	1302.41	332.309	528.882	190.15	442.86	1739.31	330.939	118.811	243.995	135.963	1172.45	118.787	398.58	102.141	1444.66	265.54	469.531	96.1784	438.438	100.918	197.161	162.258	320.084	48.4019	461.45	1444.66	197.161	7.3273	1247.5	97.1711
intrinsic component of the cytoplasmic side of the plasma membrane [GO:0031235]	176	88	0.595238	335.382	267.176	88.9473	1145.43	1370.79	358.564	143.201	347.224	833.811	226.336	200.226	301.849	747.137	190.851	283.46	338.655	1065.25	284.926	400.494	159.649	362.454	1382.15	283.879	105.448	176.395	44.0247	985.938	210.658	311.333	32.2137	1195.58	313.356	365.904	31.5666	327.099	40.1431	128.415	54.6962	250.427	44.2706	396.439	1195.58	128.415	9.31029	1067.17	110.2
viral genome ejection through host cell envelope, long flexible tail mechanism [GO:0099001]	16	124	0.595238	78.0038	15.8766	14.5809	45.5824	32.8285	30.5009	119.822	610.286	0	0	0	0	0	0	0	0	0	0	0	0	0	0	0	0	39.9408	69.1795	15.1941	26.317	203.429	352.349	10.9428	18.9536	10.167	17.6097	26.0013	45.0355	4.8603	8.41829	5.29221	9.16638	67.2859	203.429	4.8603	41.8551	198.568	262.396
acryloyl-CoA reductase (NADP+) activity [GO:0043957]	32	4	0.57735	0	0	0	0	0	0	0	0	0	0	0	0	0	0	0	0	199.384	94.0977	294.227	245.971	394.2	550.124	348.071	53.3116	81.9903	142.011	66.4613	115.114	31.3659	54.3273	183.375	317.615	98.0757	169.872	131.4	227.591	17.7705	30.7794	116.024	200.959	54.0414	183.375	17.7705	10.319	165.604	1
3-phytase activity [GO:0016158]	48	6	0.57735	24.0793	194.186	27.3406	261.236	294.05	33.954	35.8319	119.843	283.653	94.3558	166.126	62.2524	148.778	13.9455	84.0069	91.2367	123.255	150.693	63.0596	47.7684	127.893	364.968	240.35	20.661	59.3187	30.9244	177.756	73.4133	110.929	44.8889	314.224	44.2521	62.7501	28.6426	78.6598	52.1131	20.649	6.69755	200.221	37.4786	96.8028	314.224	20.649	15.2173	293.574	1
glucose-1-phosphatase activity [GO:0008877]	80	6	0.57735	24.0793	194.186	27.3406	261.236	294.05	33.954	35.8319	119.843	567.306	188.712	332.251	124.505	297.555	27.8911	168.014	182.473	211.087	196.47	123.551	159.307	177.153	437.755	338.863	302.687	127.95	81.1203	256.626	43.4178	146.939	42.9583	433.037	136.689	113.326	74.7858	123.082	85.8604	119.306	158.813	288.433	81.6874	115.431	433.037	113.326	3.82115	319.711	1
phospholipase A2 activity [GO:0004623]	32	4	0.57735	77.7533	105.577	46.4693	120.484	212.275	480.704	96.2891	74.9554	0	0	0	0	0	0	0	0	194.53	111.623	86.54	101.617	81.6025	351.892	93.242	20.7064	65.9688	57.1928	105.005	98.1844	62.1929	56.8956	188.056	177.192	189.081	256.232	53.1186	46.0423	22.3919	23.2805	66.2729	57.7245	62.5337	189.081	22.3919	8.44417	166.689	1
serine-type endopeptidase inhibitor activity [GO:0004867]	32	6	0.57735	120.233	118.081	15.5252	163.449	280.345	95.5391	127.025	70.8797	0	0	0	0	0	0	0	0	193.789	81.9892	95.2229	109.722	105.229	317.485	109.767	6.90261	78.9158	68.8885	119.079	104.235	50.9563	44.4777	199.277	173.575	63.5873	55.0685	75.1539	65.5161	7.47593	7.77846	75.9494	65.9053	56.1279	199.277	7.47593	26.6558	191.801	1
acetate kinase activity [GO:0008776]	3280	1352	0.571429	8784.6	8319.8	8959.95	9186.43	10985.5	8453.1	8114.24	9235.95	9739.28	6769.32	6590.2	7045.96	7052.75	6602.67	7069.32	6601.89	8167.17	7861.75	7579.38	7600.99	8486.55	10087.8	7750.53	7903.37	7494.85	678.714	8135.45	1067.2	8047.89	1106.8	10270.9	642.987	7544.79	926.089	8113.49	916.473	7821.99	1180.74	7553.51	881.474	907.36	10270.9	7494.85	1.37039	2776.04	444.733
sodium ion transport [GO:0006814]	2016	6660	0.571429	4924.21	5189.74	5117.87	4823.24	5419.78	5241.47	4317.44	5181.09	4392.17	4046.44	4573.2	4084.81	3704.84	4302.2	3980.82	4301.9	5334.4	5573.04	4881.44	4661.41	5587.19	6632.53	5874.52	5831.56	4341.76	308.205	4620.82	833.424	4946.31	771.397	5481.49	1121.45	4808.27	474.04	4830.74	807.252	5083.88	765.247	5212.48	650.957	353.055	5481.49	4341.76	1.2625	1139.73	2403.2
detection of stimulus [GO:0051606]	48	554	0.571429	203.15	181.254	113.978	52.7881	59.1108	202.38	92.0499	51.7627	0	0	0	0	0	0	0	0	223.604	293.681	367.714	49.0994	324.127	35.6311	290.162	184.46	47.0498	46.0592	92.1308	116.879	115.148	156.765	31.5807	29.7629	190.031	184.168	175.759	163.79	99.4793	93.0809	157.139	146.576	57.842	190.031	31.5807	6.01733	158.451	160.599
respiratory electron transport chain [GO:0022904]	176	720	0.571429	545.995	528.088	217.701	814.258	677.291	382.63	444.009	377.586	238.392	154.344	268.203	194.447	284.651	170.979	172.797	169.801	1425.91	385.343	425.165	454.634	534.54	566.836	920.986	219.713	350.996	170.388	841.607	571.123	319.126	108.044	494.173	228.294	325.865	136.819	417.777	212.237	202.798	27.5739	572.426	328.642	197.873	841.607	202.798	4.14999	638.81	423.398
pyridoxal phosphate binding [GO:0030170]	19152	22578	0.571429	48394.6	49238.5	48366.6	51897.7	54573.8	50075.6	48989.1	52328.4	41303.6	40501.9	39449.1	38725.1	37616.9	37655.8	36462.1	39747.1	50323.7	50812.3	51250.1	53863.2	48103.3	55270.2	49913.1	48305.7	47784.7	6761.58	46612.8	7830.28	47288.6	7454.83	50382.5	7870.27	47024.2	6329.52	44320	6806.68	44776	6166.39	46200.3	5856.38	1879.77	50382.5	44320	1.13679	6062.52	6370.8
dihydroxy-acid dehydratase activity [GO:0004160]	2240	1418	0.571429	6495.61	6329.46	4701.19	6169.3	5124.9	7969.78	7510.56	5213.65	3800.21	6997.28	5016.08	4388.33	5036.58	3966.91	4998.85	5573.16	6592.58	4737.11	6729.21	8730.02	5744.12	5467.87	5910.46	4301.42	7745.95	890.03	5932.82	804.506	4779.7	414.305	4797.66	880.673	6757.39	1198.56	5746.19	748.384	4323.18	367.622	5752	670.875	1128.4	7745.95	4323.18	1.79173	3422.78	335.138
membrane [GO:0016020]	7920	14636	0.571429	22313.1	19350.1	18305.5	22513.5	28544.5	23743.2	23710.7	21056.4	17800.8	15742.5	15703	14226.5	14393.2	12925.8	15328.5	15854.8	22491	19278.2	20577.2	23819.4	19661	26907.3	19672.1	17447.6	21090.9	4632.18	19799.2	4681.75	18187	3543.31	24417.5	5788.43	20058.4	3969.69	19100.9	3525.81	16226.3	2890.34	18241.7	2204.54	2424.3	24417.5	16226.3	1.50481	8191.24	6357.61
phosphatidylinositol phosphorylation [GO:0046854]	64	554	0.571429	259.67	352.021	184.018	297.186	428.181	164.835	145.336	181.213	0	0	0	0	0	0	0	0	220.64	108.092	312.641	259.129	235.613	434.103	316.177	50.3014	134.822	129.884	172.609	154.305	96.4352	91.1672	287.428	248.937	159.158	156.398	165.094	143.481	78.1065	95.1079	222.733	193.723	67.1612	287.428	78.1065	3.67995	209.321	153.514
double-stranded DNA binding [GO:0003690]	48	544	0.571429	586.215	178.444	103.853	290.194	109.868	470.973	125.258	186.606	23.3306	198.621	18.3082	12.3374	32.9277	22.938	229.504	358.259	0	0	0	0	0	0	0	0	107.96	100.434	107.707	158.893	66.3144	104.358	44.3997	57.8852	276.411	245.923	271.906	295.399	42.2637	54.5571	65.5839	98.1671	96.6392	276.411	42.2637	6.54014	234.147	74.6636
L-serine ammonia-lyase activity [GO:0003941]	160	1138	0.571429	453.973	425.351	996.655	883.361	936.216	392.201	687.672	481.875	218.806	132.305	99.2293	38.9392	164.873	118.479	80.9546	82.1922	552.731	323.01	338.891	660.74	353.425	937.111	340.962	345.374	493.573	313.156	533.655	359.624	281.275	224.398	697.378	414.456	271.095	165.752	296.117	192.999	486.836	455.859	288.514	169.269	157.558	697.378	271.095	2.57245	426.283	389.294
glutamate dehydrogenase (NAD+) activity [GO:0004352]	1360	194	0.571429	2955.19	3559.01	3372.47	2516.56	2764.19	3318.74	3236.65	3794.89	2685.19	3517.94	3371.62	4279.15	2610.66	3395.38	2999.59	3387.16	2573.34	3888.54	3517.12	3321.7	2941.98	2879.52	3533.48	3387.26	3358.76	144.259	2566.85	47.3836	3987.53	256.857	2776.3	97.7339	3407.67	100.771	2965.59	30.1754	3385.03	11.6143	3488.03	101.626	451.503	3987.53	2566.85	1.55347	1420.67	33.9601
plasma membrane [GO:0005886]	36624	111560	0.571429	103555	100166	92937.1	99717.2	110692	104200	104134	98985.5	73471.5	74629.1	72480.1	71535.5	70372.7	63463.2	74610.3	75229	97281.1	92080.2	100478	102004	97683.2	103084	95652.3	88881.8	93588.8	16454.1	89123.7	16284.4	87533.7	14278.6	95749.4	19664.7	93302.2	15762.1	91949.6	15300.6	81760.7	15975.3	89432.7	14853.8	4390.81	95749.4	81760.7	1.17109	13988.7	42375.6
enzyme regulator activity [GO:0030234]	128	1316	0.571429	136.253	123.926	196.94	557.772	113.153	182.979	106.84	281.656	203.24	145.849	78.1813	69.1486	214.957	24.0067	51.4737	99.254	1183	509.274	548.663	519.894	642.342	965.991	640.368	374.098	257.527	228.051	651.91	490.84	286.693	220.106	427.461	468.55	276.966	238.992	276.689	319.489	198.348	175.05	280.825	312.212	144.234	651.91	198.348	3.28669	453.562	451.341
carbohydrate derivative binding [GO:0097367]	2592	3002	0.571429	7036.86	7507.11	7314.57	7641.37	7447.8	7440.6	14949.6	8625.48	3421.83	9573.88	3740.6	3963.01	4147.38	3347.49	3414.53	3642.03	5909.81	7111.23	6152.47	12285.5	5660.34	7367.35	5942.61	5968.25	12269.7	2687.9	5899.52	1747.02	6566.57	2378.48	6078.99	2301.52	5745.03	1931.78	5370.58	1828.46	5543.44	2017.37	5730.11	1892.23	2299.17	12269.7	5370.58	2.28461	6899.09	639.645
2-succinyl-5-enolpyruvyl-6-hydroxy-3-cyclohexene-1-carboxylic-acid synthase activity [GO:0070204]	96	218	0.571429	157.279	186.788	61.6651	168.464	425.851	236.472	220.237	132.378	386.401	53.8513	159.633	81.3515	19.0325	29.6763	132.763	110.789	256.628	176.366	468.939	323.042	250.152	379.787	586.212	299.577	199.043	135.841	148.042	120.107	130.032	47.5507	397.346	24.9062	272.067	181.709	180.065	61.9231	130.306	147.463	310.878	238.833	96.9279	397.346	130.032	3.05576	267.314	37.8245
phosphoglycolate phosphatase activity [GO:0008967]	48	428	0.571429	80.9535	87.3767	14.7826	103.86	215.443	82.9927	43.6161	65.3951	224.751	25.4559	94.0069	42.3742	118.589	4.43684	106.861	90.6951	113.426	52.4519	89.8734	51.4438	81.8456	187.78	87.2737	13.3365	40.1719	13.3319	111.958	7.47312	53.4071	11.5401	209.324	19.23	87.8538	4.22976	89.8867	14.7069	10.852	5.60252	89.5524	3.85801	59.4264	209.324	10.852	19.2891	198.472	133.023
L-threonine 3-dehydrogenase activity [GO:0008743]	1472	506	0.571429	2896.89	3474.18	3419.6	5157.15	4488.12	3099.13	5235.59	3834.79	3950.49	4398.72	3015.05	3186.18	4796.84	2813.54	2382.44	2429.68	4755.9	3435.55	2940.28	4116.84	2861.35	4382.06	3460.12	3352.86	4583.72	581.864	4903.3	220.795	3485.51	327.182	4273.55	284.762	2823.03	349.787	2713.56	287.309	3195.33	332.325	3316.45	261.114	822.55	4903.3	2713.56	1.80696	2189.74	43.5426
2-amino-4-hydroxy-6-hydroxymethyldihydropteridine diphosphokinase activity [GO:0003848]	32	352	0.571429	0	0	0	0	0	0	0	0	0	0	0	0	0	0	0	0	123.517	245.792	259.978	234.688	206.774	99.9678	206.321	387.047	78.2295	135.497	41.1724	71.3126	81.9307	141.908	33.3226	57.7164	86.6592	150.098	68.9247	119.381	129.016	223.462	68.7737	119.12	29.4016	129.016	33.3226	3.87172	95.6931	109.493
IMP salvage [GO:0032264]	384	680	0.571429	1037.32	1061.44	1061.2	994.066	1289.13	1035.74	1481.26	1029.62	804.832	424.647	494.977	445.95	547.884	299.721	578.121	756.663	1347.76	1155.26	1170.22	1978.26	1367.08	1338.44	1303.4	1360.91	1294.72	793.428	963.236	400.828	876.946	378.502	1144.13	294.876	987.541	210.948	994.176	396.247	907.277	547.084	953.273	414.926	137.975	1294.72	876.946	1.4764	417.777	318.709
benzoyl-CoA reductase activity [GO:0018522]	144	208	0.571429	413.721	270.228	358.159	126.687	247.362	1096.41	237.917	123.985	271.555	219.874	257.03	91.71	98.1158	359.074	366.802	1056.85	112.203	144.247	1020.11	185.222	377.645	265.266	262.897	338.491	214.338	26.7798	112.335	14.2862	119.981	26.4966	261.394	12.5524	1057.79	38.1578	386.056	24.5643	351.908	11.6287	263.385	6.61241	303.618	1057.79	112.335	9.41636	945.454	66.6276
metallocarboxypeptidase activity [GO:0004181]	544	2096	0.571429	1348.94	1284.04	1476.42	1340.35	1025.27	2394.86	1265.69	1696.8	523.124	659.448	742.557	926.801	919.458	824.13	699.65	1164.5	1439.45	1804.17	2187.37	1426.03	1464.03	1025.69	1641.31	1612.27	1117.06	404.329	1233.08	276.091	1475.93	478.576	858.028	290.035	1915.57	658.674	1170.87	412.127	1304.27	421.328	1222.64	452.513	308.111	1915.57	858.028	2.23253	1057.55	320.469
neopullulanase activity [GO:0031216]	112	516	0.571429	483.546	410.597	395.177	218.937	276.37	452.243	406.196	198.755	146.849	294.236	229.312	136.451	173.261	260.638	276.889	286.035	152.178	160.719	209.607	118.838	283.155	202.317	161.2	305.172	273.09	144.841	181.459	34.126	165.308	31.4043	208.512	64.9821	315.962	124.056	347.863	117.546	320.329	68.5381	267.036	128.907	68.1367	347.863	165.308	2.10433	182.555	170.554
phosphorelay response regulator activity [GO:0000156]	32	410	0.571429	100.346	97.4467	23.3653	270.75	139.639	107.54	106.875	88.0137	0	0	0	0	0	0	0	0	25.9983	25.0858	25.9779	36.4961	39.4975	37.0977	567.327	145.246	47.7905	54.3255	98.9161	149.379	37.6998	45.3424	58.9123	72.3303	44.5058	56.1128	46.6145	50.5502	56.2038	77.9929	221.591	303.354	61.5533	221.591	37.6998	5.87778	183.891	198.934
peptidoglycan glycosyltransferase activity [GO:0008955]	16	1748	0.571429	0	0	0	0	0	0	0	0	0	0	0	0	0	0	0	0	142.502	40.9628	172.878	86.7423	96.2433	271.984	105.788	3.84263	28.9141	50.0807	47.5005	82.2733	13.6543	23.6499	90.6615	157.03	57.6259	99.811	32.0811	55.5661	1.28088	2.21854	35.2627	61.0768	27.5516	90.6615	1.28088	70.7809	89.3806	885.466
teichoic-acid-transporting ATPase activity [GO:0015438]	16	106	0.571429	0	0	0	0	0	0	0	0	0	0	0	0	0	0	0	0	353.324	11.1339	6.94689	475.041	2.69984	14.7584	197.596	4.42765	158.347	274.265	117.775	203.991	3.71131	6.42818	4.91946	8.52076	2.31563	4.01079	0.899947	1.55875	1.47588	2.5563	65.8654	114.082	62.7337	158.347	0.899947	175.951	157.447	2.07393
glyoxylate cycle [GO:0006097]	272	470	0.571429	602.648	1312.07	247.939	716.124	1537.44	634.025	559.362	464.119	1108.37	253.22	708.827	314.802	390.569	201.407	588.535	390.135	742.991	584.311	911.9	567.905	1069.91	1744.21	1443.84	299.859	460.162	179.268	616.561	196.176	454.41	135.016	1463.34	324.33	645.353	261.067	753.699	273.941	249.735	49.2502	1154.91	391.899	399.665	1463.34	249.735	5.85956	1213.6	479.069
gamma-aminobutyric acid catabolic process [GO:0009450]	64	116	0.571429	108.562	276.519	38.5182	187.706	200.188	92.1351	94.9366	59.2141	148.277	40.6505	377.218	79.9836	202.329	64.8033	105.619	63.0638	395.677	117.137	234.568	271.149	265.336	267.719	370.785	201.987	135.579	120.504	261.904	116.081	85.4448	29.3449	205.395	59.8907	129.922	91.7839	159.839	91.3745	101.77	87.7803	341.507	56.3736	87.2947	341.507	85.4448	3.99682	256.063	41.5645
16S rRNA (guanine(1207)-N(2))-methyltransferase activity [GO:0052914]	16	54	0.571429	0	0	0	0	0	0	0	0	0	0	0	0	0	0	0	0	207.163	89.4385	137.317	93.5721	146.762	193.984	75.6979	34.1709	31.1907	54.0239	69.0542	119.605	29.8128	51.6374	64.6614	111.997	45.7722	79.2798	48.9206	84.733	11.3903	19.7286	25.2326	43.7042	19.9236	69.0542	11.3903	6.06255	57.6639	77.4712
ATPase activity, coupled [GO:0042623]	304	210	0.571429	982.615	1177.19	169.633	1008.65	958.141	1106.35	570.324	370.742	1083.06	570.627	541.066	356.257	715.777	132.807	403.625	470.389	1275.33	743.591	1190.64	899.77	1124.7	1937.96	1366.25	385.76	680.24	190.118	999.917	279.877	490.197	219.565	1326.39	533.312	922.459	393.766	836.98	381.961	229.4	136.658	1028.17	432.307	342.212	1326.39	229.4	5.78198	1096.99	169.885
plasma membrane succinate dehydrogenase complex [GO:0045282]	48	44	0.571429	177.082	276.707	64.9897	99.4746	203.737	109.895	51.2831	66.9766	140.997	101.705	151.085	139.578	145.653	32.0546	135.017	79.0813	147.938	136.095	87.9182	85.2738	145.125	201.874	181.236	52.0679	79.4206	25.7155	131.022	27.3446	114.217	40.9482	182.202	35.6972	92.2982	15.867	152.408	21.9582	49.7041	16.5943	203.009	65.5807	52.202	203.009	49.7041	4.08436	153.305	88.3808
lipoate-protein ligase activity [GO:0016979]	16	66	0.571429	170.637	155.347	41.2841	32.522	332.846	126.406	202.819	159.079	0	0	0	0	0	0	0	0	0	0	0	0	0	0	0	0	67.6064	117.098	10.8407	18.7766	53.0264	91.8444	110.949	192.169	42.1355	72.9808	56.8789	98.5171	13.7614	23.8354	51.7822	89.6894	31.593	110.949	10.8407	10.2345	100.108	56.391
glutamate-ammonia ligase activity [GO:0004356]	3328	3300	0.547619	7960.32	10081.6	7513.2	9341.43	8265.68	9034.54	9520.06	10218.1	7066.25	5854.59	7025.94	8999.24	7415.86	7159.61	6553.96	6665.82	8348.57	9584.81	7775.04	8237.62	7661.6	7641.08	8938.67	7380.14	7870.76	1860.07	8368.62	962.94	9600.7	609.564	7657.67	599.887	7825.14	1185.15	7391.96	740.939	7350.99	178.589	8682.06	1543.89	760.529	9600.7	7350.99	1.30604	2249.72	799.937
Holliday junction helicase complex [GO:0009379]	112	570	0.547619	216.45	283.031	53.3741	217.019	685.896	296.659	139.787	125.797	587.016	198.943	226.585	156.087	183.495	72.909	207.887	264.659	286.681	225.631	358.827	230.412	384.258	870.349	328.429	255.193	189.714	46.0119	229.065	52.6373	169.172	51.1869	714.42	143.804	306.715	47.8827	269.532	99.4483	127.159	111.31	279.349	51.0216	183.49	714.42	127.159	5.61834	587.262	308.693
iron-sulfur cluster assembly [GO:0016226]	3120	3204	0.547619	7126.54	7427.27	6893.25	8631.47	8521.38	8557.24	8387.04	8483.93	7025.6	6842.34	6130.66	5979.5	6502.92	5929.05	6323.38	7112.56	8487.87	7959.7	8904.21	8622.53	7285.73	9267.91	7183.64	6966.03	7950.64	967.012	7874.08	1189.63	7474.37	1320.87	8271.63	1141.83	8191.33	950.22	6911.88	515.835	6596.11	578.836	6913.86	689.123	645.785	8271.63	6596.11	1.25402	1675.52	1020.54
DNA repair [GO:0006281]	2336	21990	0.547619	6813.51	6743.52	6077.25	6200.69	8172.29	6502.4	6254.27	5954.99	5385.83	5122.64	5095.25	4036.13	4862.45	4179.53	4977.14	5694.47	5539.62	4480.59	5917.5	6149.39	6011.7	7306.78	5823.57	5209.83	5842.1	625.274	5534.26	669.135	4823.9	1004.45	6954.97	1426.15	6038.12	417.252	5934.11	920.637	5155.54	950.021	5887.44	825.989	638.098	6954.97	4823.9	1.44177	2131.06	7091.81
rRNA 5'-end processing [GO:0000967]	32	462	0.547619	0	0	0	0	0	0	0	0	0	0	0	0	0	0	0	0	265.395	107.352	278.069	112.343	413.643	611.919	301.802	70.4238	37.4478	64.8615	88.4651	153.226	35.7841	61.9799	203.973	353.291	92.6897	160.543	137.881	238.817	23.4746	40.6592	100.601	174.245	60.3929	203.973	23.4746	8.68909	180.498	304.657
site-specific DNA-methyltransferase (adenine-specific) activity [GO:0009007]	224	1650	0.547619	819.804	915.382	970.032	833.739	1358.09	895.78	780.015	682.396	807.502	178.84	296.995	247.264	478.982	77.3954	310.619	341.916	448.07	189.001	252.559	288.408	243.401	360.859	384.266	292.768	415.754	320.18	586.931	214.301	372.887	269.621	842.151	499.518	496.751	348.445	457.941	315.179	446.732	465.81	532.214	334.689	146.712	842.151	372.887	2.25846	469.264	422.202
N-acetylglucosamine-6-phosphate deacetylase activity [GO:0008448]	784	938	0.547619	2459.36	2589.36	1935.68	2429.53	3084.21	2055.15	2650.38	2087.68	1974.58	1402.28	1108.8	1271.09	1568.7	1126.52	1148.41	1022.34	2244.74	2057.34	1867.7	3017.13	2168.06	2544.44	2945.12	2021.98	2356.6	846.562	2080.99	453.174	1805.37	462.949	2534.41	554.886	1648.4	550.222	1925.28	688.37	1694.73	493.969	2214.43	973.881	320.069	2534.41	1648.4	1.5375	886.011	158.016
regulation of DNA-templated transcription, termination [GO:0031554]	208	230	0.547619	591.029	452.439	663.025	529.443	855.42	342.912	509.307	696.209	919.534	213.447	553.889	483.586	353.599	467.161	615.25	393.008	364.381	651.57	242.729	313.243	417.742	608.572	302.63	559.344	345.332	150.518	415.808	98.5586	610.455	112.116	794.509	164.186	326.217	76.5178	541.34	107.722	563.177	97.9882	436.319	126.403	155.731	794.509	326.217	2.43553	468.292	95.5892
copper ion homeostasis [GO:0055070]	48	352	0.547619	135.028	70.7856	2.89387	192.405	367.653	59.2303	184.292	88.6388	347.047	119.151	94.9492	96.512	180.858	21.1457	125.467	119.761	181.063	67.9679	92.4873	142.748	126.581	321.87	110.807	3.41728	148.73	32.9802	184.775	6.60825	84.3729	14.7425	345.524	22.9295	90.4928	30.3144	129.025	5.22811	9.15228	10.3899	92.1805	20.1537	99.452	345.524	9.15228	37.7528	336.371	107.156
UTP:glucose-1-phosphate uridylyltransferase activity [GO:0003983]	320	312	0.547619	907.936	811.134	658.157	938.188	1380.88	949.992	880.305	1091	626.309	346.602	234.863	226	483.419	223.684	195.742	193.849	1404.98	1210	771.992	871.082	1034.19	2035.12	1093.28	756.414	699.33	305.506	942.197	460.795	842.334	537.067	1347.44	704.999	638.611	395.324	712.622	452.061	546.085	283.497	713.091	437.525	249.949	1347.44	546.085	2.46745	801.351	73.0149
pyrimidine nucleoside metabolic process [GO:0006213]	112	348	0.547619	327.944	259.613	191.732	298.888	801.673	367.536	500.468	333.933	310.19	173.462	139.832	55.0093	167.021	20.6837	136.774	128.758	330.318	306.719	319.193	376.975	377.087	817.706	367.898	161.426	350.302	165.127	265.409	86.6433	231.887	153.784	643.19	288.497	271.829	126.239	280.602	126.959	124.614	91.2727	255.781	114.082	151.167	643.19	124.614	5.16146	518.576	154.112
phosphorylase activity [GO:0004645]	192	398	0.547619	446.349	334.276	401.589	403.737	957.332	500.045	538.488	437.384	760.37	398.698	351.301	212.644	447.887	182.801	400.376	404.861	602.818	477.967	588.621	592.59	648.042	1213.95	581.694	333.412	509.926	100.052	484.814	104.552	375.999	142.917	977.216	227.441	497.842	91.9	498.255	131.74	305.934	111.952	422.424	138.195	202.298	977.216	305.934	3.19421	671.282	154.899
polygalacturonase activity [GO:0004650]	240	1722	0.547619	787.372	573.959	623.886	722.408	844.515	683.614	454.327	1061.59	368.679	201.507	279.598	833.997	200.252	255.839	255.602	342.264	598.585	870.708	532.357	449.706	729.368	534.756	848.393	826.673	368.513	144.65	507.081	272.84	922.1	122.192	582.65	241.506	519.412	171.043	590.781	291.719	568.799	289.377	567.317	284.456	156.358	922.1	368.513	2.50221	553.586	454.983
exodeoxyribonuclease III activity [GO:0008853]	32	430	0.547619	263.498	168.826	106.247	312.713	473.943	292.976	382.317	202.254	0	0	0	0	0	0	0	0	0	0	0	0	0	0	0	0	127.439	220.731	104.238	180.545	67.4179	116.771	157.981	273.631	97.6588	169.15	87.8327	152.131	35.4155	61.3415	56.2753	97.4717	39.4435	157.981	35.4155	4.46078	122.566	105.705
protein homodimerization activity [GO:0042803]	800	1080	0.547619	2519.07	2289.11	1744.22	2785.53	3468.14	3094.54	4089.19	2039.27	1413.71	825.689	777.666	606.065	1343.69	432.492	868.129	1004.15	2086.11	1829.55	2434.36	3142.41	2437.28	3828.47	2455.53	1781.43	2685.77	1678.99	2071.78	721.025	1491.63	774.057	2903.44	1302.67	2177.68	1068.57	1941.49	930.459	1319.38	768.293	1840.77	924.426	541.208	2903.44	1319.38	2.20061	1584.06	483.824
hydrogensulfite reductase activity [GO:0018551]	304	40	0.547619	684.544	871.989	1195.98	408.838	625.003	1132.1	398.45	696.791	476.822	294.212	817.6	468.57	307.878	727.054	575.091	811.575	385.866	604.444	1367.05	449.666	742.917	704.821	904.472	1029.38	380.776	79.2199	367.527	52.9193	589.935	114.8	602.215	115.695	1103.57	278.835	667.517	85.1983	984.141	237.716	864.687	43.8935	268.782	1103.57	367.527	3.0027	736.047	2.83998
L-threonine catabolic process to propionate [GO:0070689]	784	594	0.547619	1873.78	1803.63	2008.14	2097.79	2759.4	1886.39	2099.12	1787.21	1863.01	1772.83	2103.13	1630.92	1556.18	1563.51	1884.59	1927.64	2058.21	1997.45	2017.72	2115.45	2122.06	2862.17	2117.22	1880.43	1995.8	193.27	1904.06	301.924	1805.19	183.928	2494.86	549.607	1943.92	67.1614	1960.15	140.33	1817.36	228.923	2007.99	177.126	216.989	2494.86	1805.19	1.38205	689.667	178.198
outer membrane-bounded periplasmic space [GO:0030288]	2176	5084	0.547619	6767.94	5975.28	3701.37	9417.85	10911.1	6774.91	5957.53	6434.56	5386.66	1979.59	2460.91	2557.72	3290.16	1991.98	3261.83	2915.28	8691.1	5393.39	6476.23	5309.67	6377.95	10303.2	5754.34	3605.58	4415.6	2134.37	7133.04	3347.81	4795.22	2006.45	8866.99	3029.34	5388.81	2147.34	5469.24	1921.59	3099.64	960.463	4730.18	1968.35	1774.52	8866.99	3099.64	2.86065	5767.35	2386.21
beta-aspartyl-peptidase activity [GO:0008798]	160	334	0.547619	428.266	313.86	281.862	340.104	604.755	320.161	378.395	419.889	151.631	71.0206	112.953	82.798	94.8745	128.709	143.845	144.791	732.206	696.35	622.899	819.954	704.096	978.969	674.278	535.335	423.123	376.465	389.061	321.474	399.679	307.275	578.452	414.296	362.617	241.865	425.403	280.137	315.302	205.365	367.03	284.415	77.7753	578.452	315.302	1.8346	263.15	43.5008
acetylene hydratase activity [GO:0018818]	144	188	0.547619	246.666	402.863	447.624	254.873	469.145	338.271	394.041	237.539	344.788	533.788	440.752	185.182	487.883	546.863	271.476	309.413	259.258	227.558	303.606	396.743	274.731	405.381	498.414	433.057	441.524	79.9147	334.004	133.28	216.759	27.7987	406.438	62.1851	317.097	18.5656	264.291	15.3502	475.848	61.931	447.343	48.1151	94.0963	475.848	216.759	2.19528	259.088	3.3509
D-xylose 1-dehydrogenase (NADP+) activity [GO:0047837]	32	26	0.547619	64.1802	40.13	74.7223	88.3069	35.1978	70.3588	178.085	300.7	0	0	0	0	0	0	0	0	88.0092	292.378	74.8289	200.982	61.8978	41.8066	44.8311	60.0891	126.356	110.024	58.772	50.8983	197.693	171.257	25.6681	22.4735	48.3959	41.9717	42.026	36.4135	44.9371	39.5985	28.3204	24.6385	59.9629	197.693	25.6681	7.70187	172.025	1.06852
arabinose catabolic process [GO:0019568]	32	46	0.547619	98.3103	107.203	13.0273	158.852	228.574	60.2518	41.3835	183.755	0	0	0	0	0	0	0	0	128.545	129.375	27.3577	98.2593	50.5162	236.004	150.279	14.3716	46.5476	49.3328	95.7988	84.3367	104.377	94.3935	154.859	134.164	29.2032	30.1682	49.6088	49.1614	9.13298	7.93791	85.8274	77.3863	47.2145	154.859	9.13298	16.9561	145.726	101.587
peptide transporter activity [GO:0015197]	64	446	0.547619	201.694	299.959	36.4926	374.477	388.849	336.634	204.476	159.384	0	0	0	0	0	0	0	0	326.312	152.751	364.495	242.372	203.745	400.92	304.504	35.4438	148.949	130.378	233.596	203.729	104.045	90.1669	263.256	228.066	233.71	202.877	135.147	117.045	23.9788	20.7729	201.488	174.508	80.2588	263.256	23.9788	10.9787	239.277	345.904
viral capsid assembly [GO:0019069]	48	150	0.547619	196.488	193.398	115.47	262.581	233.519	323.761	294.935	261.643	0	0	0	0	0	0	0	0	114.349	146.935	224.362	55.6221	147.633	68.0446	92.9078	63.1883	116.852	156.711	125.643	131.655	136.193	131.152	100.521	120.099	182.708	165.851	114.707	102.299	59.5529	57.8209	95.4352	96.7236	35.4566	182.708	59.5529	3.06799	123.155	8.99087
carbon fixation [GO:0015977]	240	112	0.547619	593.747	575.199	615.713	612.497	875.575	864.472	763.725	716.88	481.183	728.627	392.555	471.92	396.99	332.654	392.127	561.48	576.028	651.112	660.843	925.097	555.989	847.759	514.953	367.521	805.817	104.78	528.505	115.346	613.304	126.781	734.839	220.112	695.598	154.457	513.955	107.181	438.629	154.347	494.236	93.0676	130.67	805.817	438.629	1.83712	367.187	94.7603
receptor activity [GO:0004872]	512	384	0.547619	1248.08	978.796	314.202	1826.98	2132.1	1319.8	1008.09	841.738	1903.54	972.888	805.339	704.8	1567.97	375.581	1222.28	1302.42	2375.79	1032.39	1758.59	1224.56	1769.04	2828.16	1249.13	336.093	1068.51	136.283	1923.58	412.485	859.642	164.526	2287.93	481.603	1460.27	258.499	1413.13	308.496	341.959	31.1071	1011.09	223.652	615.516	2287.93	341.959	6.69067	1945.97	306.681
colicin transmembrane transporter activity [GO:0042912]	192	86	0.547619	313.903	304.153	145.707	564.729	921.328	326.034	94.1451	325.878	1181.24	360.67	499.72	421.816	688.196	261.906	405.631	503.244	872.927	430.297	525.989	186.651	498.952	1515.27	588.093	306.36	213.822	135.324	708.618	155.11	392.664	57.9934	1205.95	297.74	451.756	109.47	406.162	92.5253	237.991	82.9536	463.989	145.304	319.723	1205.95	213.822	5.63996	992.124	167.778
formylmethanofuran dehydrogenase activity [GO:0018493]	256	118	0.547619	544.444	523.46	678.026	1100.1	571.413	625.471	1113.07	381.622	380.965	760.384	392.272	260.023	719.495	424.892	425.095	409.908	1137.12	371.836	739.025	1070.52	594.89	554.39	562.315	674.234	981.325	192.52	985.572	231.172	337.827	67.558	502.256	105.386	591.468	167.173	521.476	87.1964	592.384	145.065	492.682	89.1018	234.498	985.572	337.827	2.91739	647.745	1
phosphorelay signal transduction system [GO:0000160]	1344	17054	0.52381	3675.11	4159.52	3532.99	4647.76	4795.8	4032.39	4626.19	3903.63	3112.4	2152.08	2364.62	1944.78	2315.6	1796.08	1959.62	1910.32	3937.32	3618.43	3224.28	4214.67	3070.29	4868.16	3317.35	3196.35	3664.31	1325.7	3633.56	1195.38	3155.61	1058.26	4258.79	993.457	3055.66	1071.03	2901.67	870.084	2841.81	921.134	3280.5	898.02	477.133	4258.79	2841.81	1.49862	1416.98	4923.39
single-stranded DNA binding [GO:0003697]	2464	3318	0.52381	7150.58	7283.05	6769.66	7851.74	7233.02	6330.11	5893.92	6965.78	5324.99	5032.24	4978.57	4553.79	4806.31	5088.3	5304.84	4976.54	6862.51	5652.83	5682.5	6227.48	6248.93	6927.25	6418.2	6337.2	5717.88	616.76	6506.86	1553.55	5724.13	1207.57	6495.09	1024.8	5663.05	676.992	6234.78	922.949	6065.05	873.095	6226.61	1164.13	344.714	6506.86	5663.05	1.149	843.806	943.045
transmembrane transport [GO:0055085]	10640	38438	0.52381	29566.5	26356.4	29428.7	30008.8	36273	28358.9	28374.5	29270.8	20974.3	18694.7	16306.2	17134.6	19017.3	17167	17755.6	17860.1	32715	26891	29625.7	29414.1	29310.7	33028.9	28442.4	29564.4	25494.4	5911.62	27247	7254.42	24432.1	6430.92	30092	8061.08	25281.6	6458.35	25544.3	6746.37	25386.7	7118.79	23701.7	6488.99	1975.27	30092	23701.7	1.26962	6390.38	12562.6
UDP-N-acetylglucosamine biosynthetic process [GO:0006048]	192	328	0.52381	564.199	710.717	160.32	539.844	782.33	538.888	561.334	265.665	311.66	671.346	533.817	345.337	401.477	290.275	455.248	770.718	294.593	280.658	578.109	247.722	629.343	683.249	748.634	330.07	493.467	219.815	411.971	122.962	297.22	42.3397	592.413	248.135	629.238	124.084	549.597	87.9616	260.222	88.776	664.389	114.657	151.112	664.389	260.222	2.55316	404.167	50.1123
phosphotransferase activity, alcohol group as acceptor [GO:0016773]	1904	4290	0.52381	5126.09	4574.07	5343.71	6118.82	5869.9	5126.77	6224.99	5616.91	3369.01	3393.13	2662.7	3195.32	3091.88	3098.69	2542.66	3152.36	5837.89	5132.78	4915.07	6923.35	4334.28	5403.99	4318.64	4804.3	5513.83	1869.47	5016.2	1672.42	4648.34	1281.42	4880.97	1329.95	4398.06	1083.99	4001.01	1323.57	4415.57	1171.91	3851.8	1037.69	545.405	5513.83	3851.8	1.43149	1662.02	1853.64
purine nucleoside triphosphate catabolic process [GO:0009146]	32	526	0.52381	108.616	94.2625	90.3458	107.911	61.3935	115.359	112.245	154.009	65.3214	109.984	147.406	112.92	99.1405	327.732	87.2413	178.47	0	0	0	0	0	0	0	0	74.0761	64.1618	69.0172	59.9313	88.9765	79.7476	42.2383	36.6321	97.9432	90.5008	65.2857	57.5403	139.359	169.275	80.5561	74.6527	28.5018	139.359	42.2383	3.29936	97.1211	115.077
protein-malonyllysine demalonylase activity [GO:0036054]	32	268	0.52381	0	0	0	0	0	0	0	0	261.018	52.827	101.958	77.7078	149.756	30.4385	92.8709	55.8028	127.509	47.7962	60.3826	64.9589	68.9187	247.741	98.9667	15.7681	39.262	34.5387	92.4216	80.8087	41.8347	39.1954	169.586	147.016	38.7285	33.6179	53.9299	48.2157	15.4022	15.2225	66.975	58.0214	48.0557	169.586	15.4022	11.0105	154.184	60.3644
protein-succinyllysine desuccinylase activity [GO:0036055]	32	268	0.52381	0	0	0	0	0	0	0	0	261.018	52.827	101.958	77.7078	149.756	30.4385	92.8709	55.8028	127.509	47.7962	60.3826	64.9589	68.9187	247.741	98.9667	15.7681	39.262	34.5387	92.4216	80.8087	41.8347	39.1954	169.586	147.016	38.7285	33.6179	53.9299	48.2157	15.4022	15.2225	66.975	58.0214	48.0557	169.586	15.4022	11.0105	154.184	60.3644
imidazoleglycerol-phosphate dehydratase activity [GO:0004424]	96	464	0.52381	193.279	187.748	70.5185	256.829	400.718	365.042	274.094	235.449	150.983	221.702	117.846	104.876	188.518	85.0736	104.449	163.449	478.267	455.444	291.672	440.077	251.387	490.406	309.103	223.321	311.958	114.005	307.871	151.468	265.256	177.174	347.369	175.888	273.388	102.033	183.038	74.0025	126.304	84.3333	204.899	96.7753	74.8489	347.369	126.304	2.75026	221.065	195.701
tRNA processing [GO:0008033]	384	4108	0.52381	1082.69	1126.96	718.629	1001.47	1281.29	1335.34	735.014	736.005	876.252	755.02	606.547	442.366	727.235	480.038	643.866	600.164	1247.51	988.61	1374.63	1147.19	1572.83	1848.24	1641.9	1228.31	879.076	232.412	992.072	260.265	722.327	273.379	1335.26	488.234	1103.38	436.238	1099.79	464.717	808.992	382.233	1125.14	517.681	198.721	1335.26	722.327	1.84855	612.933	1279.71
rRNA (cytosine-N4-)-methyltransferase activity [GO:0071424]	208	836	0.52381	820.019	836.669	1051.81	789.096	652.993	686.016	822.031	908.132	316.221	305.573	323.995	421.61	359.085	366.61	257.606	288.72	346.316	254.903	297.693	384.327	345.473	255.713	335.636	333.574	503.977	278.244	498.166	252.034	528.215	339.412	408.309	214.052	424.143	226.833	474.366	302.551	583.999	405.476	498.767	292.69	55.921	583.999	408.309	1.43029	175.69	104.357
proteolysis [GO:0006508]	1488	1780	0.52381	4587.6	4310.13	3513.83	4694.69	6345.75	4593	4616.22	4625.04	2717.66	2900.31	2012.11	2087.93	2011.47	1888.19	2112.97	2746.6	3765.99	3925.82	4038.23	4644.19	3737.82	6120.09	3551.87	3220.58	4053.57	998.855	3490.72	1362.63	3546.26	1310.45	5061.17	2032.68	3792.61	947.39	3479.46	1257.38	2874.2	866.407	3291.37	1170.95	649.324	5061.17	2874.2	1.7609	2186.97	693.175
malonate-semialdehyde dehydrogenase (acetylating) activity [GO:0018478]	112	84	0.52381	309.797	525.229	264.518	311.575	289.414	377.67	340.791	402.291	82.9597	136.231	272.008	162.5	92.4264	88.6175	71.6868	71.2099	342.201	437.399	384.257	348.848	319.323	308.734	600.731	277.118	275.29	120.496	248.734	136.23	334.063	149.611	227.036	125.147	277.712	178.867	233.602	140.304	210.084	105.382	465.989	172.182	83.0094	465.989	210.084	2.21811	255.905	2.81857
purine ribonucleoside salvage [GO:0006166]	1088	1326	0.52381	3193.82	3241.7	3144.64	3320.62	3793.85	2804.75	3774.58	3300.21	2020.6	1729.1	1828.24	1893.43	1912.57	1466.72	1589.15	1781.31	3212.39	3100.32	2343.13	4068.11	2662.12	3075.6	2797.11	3414.9	3190.6	1274.18	2815.19	783.568	2764.65	761.096	2963.35	891.94	2309.73	512.536	2481.7	817.408	2675.42	1055.45	2622.35	722.753	274.609	3190.6	2309.73	1.38137	880.867	499.892
3-methyl-2-oxobutanoate dehydrogenase (ferredoxin) activity [GO:0043807]	720	352	0.52381	1794.33	1749.29	2316.82	1350.48	2152.08	2609.2	1826.88	2068.43	1294.53	1474.97	1173.3	1377.49	925.008	1841.66	1290.54	1998.29	1294.1	1321.87	2675.28	2264.09	1741.26	1632.49	1852.93	2157.83	1855.31	395.329	1189.86	231.098	1589.26	415.902	1693.03	431.968	2427.59	373.249	1608.71	276.817	2105.44	241.874	1591.84	366.15	374.909	2427.59	1189.86	2.04022	1237.72	80.2124
nickel cation binding [GO:0016151]	1824	1864	0.52381	4409.76	5191.69	5036.5	5806.81	5518.87	5864.43	6049.92	4026.47	3302.78	4389.05	3702.04	3037.88	4422.16	3754.66	3566.14	4433.88	6076.42	4015.5	5281.41	5429.36	4148.92	5136.21	4597.84	3673.37	5289.44	839.225	5435.13	887.555	3693.28	567.623	4652.62	1184.55	5193.24	719.343	4041.61	431.93	4154.84	764.615	4497.19	749.908	639.984	5435.13	3693.28	1.47163	1741.85	727.265
putrescine biosynthetic process [GO:0009446]	64	298	0.52381	111.276	51.1165	60.6557	320.978	98.828	188.422	116.439	16.5456	0	0	0	0	0	0	0	0	697.294	243.538	443.084	357.638	394.794	378.51	349.436	217.46	158.026	182.41	339.424	349.013	86.6947	136.082	159.113	196.324	210.502	222.366	168.69	203.563	92.7053	112.217	133.518	188.73	80.0336	339.424	86.6947	3.91516	252.729	228.21
antibiotic transport [GO:0042891]	32	272	0.52381	39.1146	144.819	99.9594	46.2978	65.8103	78.976	379.154	71.8221	0	0	0	0	0	0	0	0	110.792	146.224	132.194	96.0794	91.5419	139.852	92.595	162.924	158.411	197.113	52.3634	55.6447	72.6822	73.116	68.554	69.9662	70.3902	66.5142	43.5522	45.932	87.6278	82.159	79.138	73.3414	34.9893	158.411	43.5522	3.63727	114.859	21.7566
signal peptide processing [GO:0006465]	320	598	0.52381	1059.12	659.326	438.5	796.833	1872.84	851.378	668.04	630.511	1617.94	770.132	511.615	398.563	610.083	381.68	714.862	870.319	765.496	581.115	776.231	1061.95	991.551	1582.95	537.049	572.943	833.375	204.429	724.137	100.009	536.73	122.178	1691.24	158.233	832.643	49.7638	921.844	182.408	464.374	98.2215	569.33	78.9698	387.02	1691.24	464.374	3.64198	1226.87	388.75
hydroxyethylthiazole kinase activity [GO:0004417]	128	386	0.52381	277.946	301.633	35.4426	273.196	515.345	326.751	196.633	119.424	596.914	290.781	462.41	356.817	370.745	229.144	355.564	348.865	331.201	462.133	364.422	273.259	353.924	714.158	438.612	254.136	253.558	50.0708	325.047	49.0646	312.791	175.545	608.806	99.9385	346.679	18.9304	329.145	44.3468	172.908	119.702	400.885	86.7748	126.7	608.806	172.908	3.52099	435.898	150.806
gluconate 5-dehydrogenase activity [GO:0008874]	128	40	0.52381	272.163	215.788	111.039	291.589	599.199	302.081	355.884	445.278	517.853	364.745	238.825	609.552	249.768	134.605	309.707	294.647	157.368	327.442	203.222	276.886	199.624	198.182	210.418	160.108	332.505	48.3707	232.908	68.6808	460.757	141.69	438.412	211.983	266.65	55.0559	260.498	55.9608	135.25	24.541	221.677	15.0911	110.956	460.757	135.25	3.4067	325.507	1.55248
RNA strand annealing activity [GO:0033592]	48	144	0.52381	161.931	132.971	25.5515	109.053	346.219	136.67	63.1575	45.5665	435.182	56.5163	147.378	65.0272	118.604	26.2203	176.655	113.306	120.059	68.9994	78.9745	37.7006	152.814	385.688	142.11	29.5877	52.4581	13.2047	115.905	5.97863	59.8644	12.5406	389.03	44.5754	109.65	29.0212	163.8	12.0299	27.1198	2.16327	140.82	7.28979	113.667	389.03	27.1198	14.3449	361.91	108.326
enterobacterial common antigen biosynthetic process [GO:0009246]	80	640	0.52381	216.515	181.949	158.175	524.204	188.768	223.847	182.984	80.6273	0	0	0	0	0	0	0	0	622.037	261.739	312.223	336.041	302.633	386.493	246.862	312.147	173.008	168.243	382.08	334.487	114.122	134.046	191.754	193.264	178.69	160.935	173.049	155.928	156.774	156.078	142.937	127.971	81.6534	382.08	114.122	3.34799	267.958	575.138
RNA strand-exchange activity [GO:0034057]	48	48	0.52381	161.931	132.971	25.5515	109.053	346.219	136.67	63.1575	45.5665	435.182	56.5163	147.378	65.0272	118.604	26.2203	176.655	113.306	120.059	68.9994	78.9745	37.7006	152.814	385.688	142.11	29.5877	52.4581	13.2047	115.905	5.97863	59.8644	12.5406	389.03	44.5754	109.65	29.0212	163.8	12.0299	27.1198	2.16327	140.82	7.28979	113.667	389.03	27.1198	14.3449	361.91	42.4914
posttranscriptional regulation of gene expression [GO:0010608]	48	48	0.52381	161.931	132.971	25.5515	109.053	346.219	136.67	63.1575	45.5665	435.182	56.5163	147.378	65.0272	118.604	26.2203	176.655	113.306	120.059	68.9994	78.9745	37.7006	152.814	385.688	142.11	29.5877	52.4581	13.2047	115.905	5.97863	59.8644	12.5406	389.03	44.5754	109.65	29.0212	163.8	12.0299	27.1198	2.16327	140.82	7.28979	113.667	389.03	27.1198	14.3449	361.91	42.4914
glycerol-3-phosphate transport [GO:0015794]	48	300	0.52381	0	0	0	0	0	0	0	0	226.751	79.2446	74.5895	36.2089	134.795	13.1566	222.256	159.713	241.477	86.249	448.281	144.758	477.599	426.362	149.972	44.2724	74.6675	72.4874	125.424	121.011	40.8193	43.3089	217.704	213.325	202.665	227.206	233.285	238.991	19.143	22.7352	74.8537	74.9862	84.2407	233.285	19.143	12.1864	214.142	317.099
pyrimidine ribonucleotide biosynthetic process [GO:0009220]	48	36	0.52381	116.871	111.197	86.9282	114.972	69.1304	138.222	185.526	119.398	70.094	146.201	91.4891	121.545	104.505	87.1462	120.679	112.565	159.148	121.382	139.024	197.397	123.034	95.403	141.776	104.316	176.375	26.7965	126.209	29.0029	120.775	1.19487	78.2091	14.8981	129.937	15.0501	120.195	3.10987	92.797	9.9768	114.821	25.3383	28.8574	176.375	78.2091	2.25517	98.1654	14.1948
beta-phosphoglucomutase activity [GO:0008801]	64	264	0.52381	245.143	254.987	110.199	163.438	351.931	504.114	319.031	73.9694	73.2977	145.913	176.471	103.551	119.343	64.5893	56.9134	118.071	77.0143	38.9239	209.153	125.228	121.174	191.785	115.264	89.3747	196.724	106.425	119.932	43.2149	72.1481	32.352	205.671	139.835	277.113	201.795	141.077	95.6804	88.0543	22.8335	182.241	70.0402	68.1398	277.113	72.1481	3.84089	204.965	67.7376
peptidyl-lysine desuccinylation [GO:0036049]	32	104	0.52381	0	0	0	0	0	0	0	0	261.018	52.827	101.958	77.7078	149.756	30.4385	92.8709	55.8028	127.509	47.7962	60.3826	64.9589	68.9187	247.741	98.9667	15.7681	39.262	34.5387	92.4216	80.8087	41.8347	39.1954	169.586	147.016	38.7285	33.6179	53.9299	48.2157	15.4022	15.2225	66.975	58.0214	48.0557	169.586	15.4022	11.0105	154.184	20.2372
glucarate dehydratase activity [GO:0008872]	160	208	0.52381	743.715	536.604	30.3325	595.422	1161.74	554.537	96.6163	311.758	1613.56	99.3095	497.335	417.692	532.971	27.5045	660.109	603.763	327.629	268.454	178.93	30.064	322.958	763.121	267.112	16.5135	75.33	39.2245	485.341	140.106	332.635	76.7781	1179.47	425.497	445.743	232.374	575.594	222.747	24.7835	7.3003	433.684	145.585	355.391	1179.47	24.7835	47.591	1154.69	87.1123
ferric-enterobactin transmembrane transporter activity [GO:0015620]	160	216	0.52381	313.903	304.153	145.707	564.729	921.328	326.034	94.1451	325.878	866.989	149.293	315.834	264.988	579.668	140.413	339.078	380.979	769.819	315.651	480.165	123.873	459.279	1160.93	446.124	182.922	122.437	27.6019	638.072	114.34	302.172	32.6061	983.083	156.399	395.726	78.1169	370.753	77.6916	156.347	23.1661	355.37	78.8121	278.667	983.083	122.437	8.0293	860.646	273.1
ferric-enterobactin transport [GO:0015685]	160	216	0.52381	313.903	304.153	145.707	564.729	921.328	326.034	94.1451	325.878	866.989	149.293	315.834	264.988	579.668	140.413	339.078	380.979	769.819	315.651	480.165	123.873	459.279	1160.93	446.124	182.922	122.437	27.6019	638.072	114.34	302.172	32.6061	983.083	156.399	395.726	78.1169	370.753	77.6916	156.347	23.1661	355.37	78.8121	278.667	983.083	122.437	8.0293	860.646	273.1
periplasmic side of cell outer membrane [GO:0031241]	16	44	0.52381	0	0	0	0	0	0	0	0	0	0	0	0	0	0	0	0	227.302	71.1972	177.211	213.906	145.109	121.607	141.447	29.3134	71.302	123.499	75.7674	131.233	23.7324	41.1057	40.5358	70.21	59.0702	102.313	48.3697	83.7787	9.77113	16.9241	47.1491	81.6647	22.4718	75.7674	9.77113	7.75422	65.9963	96.5717
aminoacyl-tRNA editing activity [GO:0002161]	5536	7672	0.5	13482	13282.9	13313.5	15694.8	14968.3	14105.1	16043.2	15222.5	11968.5	11556.8	10473.5	12420.8	12978.6	10880.6	11190.9	10948.6	15686	13618.9	13361.9	14292.4	13577.6	14397.2	13733.5	12706.6	13964.1	2261.18	14786.5	1565.64	13754.1	1405.69	13778	1592.85	12805.2	1650.25	12750.2	1351.2	12300.2	1266.36	12496.6	1766.5	867.717	14786.5	12300.2	1.20213	2486.22	2165.12
'de novo' UMP biosynthetic process [GO:0044205]	8416	7744	0.5	21847.9	22245.5	23146.7	24576	21783.1	20596.3	22061.7	23912.6	16906.5	17948.7	17461.6	18089.5	19268.2	17269	16425	16393	24499.8	23119.9	20662.1	22806.8	20912.2	22204.5	21299.2	21543.2	20939.1	2616.37	22781.3	3042.71	21707.3	3158.09	20298	2944.72	19217.1	2446.01	19728.4	2898.79	20653	3038.29	20335.4	2533.38	1123.97	22781.3	19217.1	1.18547	3564.23	1930.16
4-hydroxy-3-methylbut-2-en-1-yl diphosphate synthase activity [GO:0046429]	656	1210	0.5	2434.58	2594.5	2294.97	2878.04	3151.07	2180.18	2268.26	2192.91	686.905	377.571	343.874	2856.84	449.61	577.131	396.888	442.552	1909.75	1811.4	1360.28	1959.97	1680.59	2713.24	1833.42	2032.43	1535.27	1014.37	1745.8	1222.49	2287.05	529.039	2183.74	1314.65	1327.67	869.274	1504.02	1030.26	1634.85	925.366	1590.6	1144.79	337.144	2287.05	1327.67	1.7226	959.381	377.506
transferase activity, transferring acyl groups [GO:0016746]	1248	3848	0.5	3434.35	3343.25	3240.13	3601.63	3754.3	3174.75	3128.13	3256.71	2791.99	3013.64	3081.72	2786.48	3574.44	2665.3	2712.79	3040.36	3259.96	2435.99	3518.27	2683.85	2810.27	2973.15	2974.84	2495.78	2941.87	230.671	3478.68	189.903	2826.4	411.815	3173.15	511.381	3244.46	246.462	2985.8	391.497	2800.4	390.134	3133.27	189.538	229.146	3478.68	2800.4	1.24221	678.278	1219.48
mRNA processing [GO:0006397]	1008	1730	0.5	2316.01	2291.79	1814.9	2108.67	2608.56	2229.51	2724.66	2507.05	2800.13	2476.08	2581.61	2459.14	2338.44	1990.04	2573.52	2892.02	2847.89	2444.29	2343.92	2299.57	2507.2	2734.33	2616.21	2612.59	2500.11	213.56	2431.67	378.327	2470.16	32.8003	2714.34	97.3379	2488.48	354.124	2465.58	133.703	2139.18	419.237	2496.54	178.156	156.854	2714.34	2139.18	1.26887	575.163	359.796
aldose 1-epimerase activity [GO:0004034]	768	1226	0.5	1688.89	1606.01	1689.15	2350.05	2869.35	1496.93	1792.83	2323.36	1832.6	1321.61	1585.65	1627.25	1699.5	1170.2	1413.77	1099.87	2239.7	2514.22	1919.88	1850.57	2031.41	2951.36	1879.86	1967.87	1655	290.171	2096.42	348.137	2154.94	466.851	2551.1	623.591	1505.56	410.074	1711.36	309.432	1609.07	404.821	1690.51	164.298	358.737	2551.1	1505.56	1.69446	1045.55	346.698
histidinol-phosphatase activity [GO:0004401]	160	966	0.5	353.744	365.683	151.389	330.097	884.111	428.99	167.333	252.33	336.685	402.244	326.643	143.174	228.82	169.765	261.372	270.69	602.997	519.697	526.823	552.515	614.171	1146.42	553.484	337.112	374.031	194.135	387.305	193.537	305.067	193.722	789.072	413.149	408.834	129.251	409.762	182.949	219.422	102.336	415.27	121.278	165.944	789.072	219.422	3.59614	569.65	229.282
unidirectional conjugation [GO:0009291]	16	4904	0.5	128.73	197.331	526.818	9.7559	20.5125	37.1799	34.4013	16.1427	0	0	0	0	0	0	0	0	0	0	0	0	0	0	0	0	11.4671	19.8616	3.25197	5.63257	5.38091	9.32002	6.8375	11.8429	12.3933	21.4658	42.9101	74.3225	175.606	304.158	65.777	113.929	58.9008	175.606	3.25197	53.9999	172.354	3814.79
nicotinate-nucleotide adenylyltransferase activity [GO:0004515]	48	704	0.5	128.201	75.2042	187.84	90.4228	58.881	107.844	122.49	112.104	74.3086	114.905	46.3975	83.0653	81.2365	137.35	130.987	147.638	81.7261	96.427	115.409	118.244	122.031	68.3933	87.7872	174.278	118.547	3.80158	84.4618	5.16817	97.1986	14.5346	67.1943	7.78336	123.63	21.1327	127.073	4.58316	166.489	26.1305	69.7963	21.2182	33.6454	166.489	67.1943	2.47773	99.295	163.842
oxidoreductase activity, acting on NAD(P)H, quinone or similar compound as acceptor [GO:0016655]	528	1650	0.5	1427.91	1188.33	1174.72	1337.8	1119.27	2018.12	1302.16	1311.89	934.989	679.799	695.178	991.751	781.277	941.669	964.279	1081.34	1600.48	1573.65	1703.54	1352.66	1716.8	1393.35	1390.93	1592.06	1111.54	374.752	1239.85	418.294	1292.43	291.439	1149.2	230.642	1601	476.736	1369.66	379.626	1236.15	329.518	1091.48	357.843	166.061	1601	1091.48	1.46682	509.524	499.17
galactose binding [GO:0005534]	1056	948	0.5	3570.55	3778.66	3437.6	3730.53	4457.78	3749.03	3248.12	3507.69	1575.95	942.015	1132.8	1364.77	1886.68	1203.03	1182.73	983.491	3355.68	2891.14	2346.28	2627.76	2747.76	3391.89	2981.17	3029.36	2272.63	1193.37	2990.97	974.532	2587.87	1103.18	3141.88	1457.09	2359.6	1382.82	2500.35	1212.99	2556.67	1189.92	2630.88	1357.27	296.913	3141.88	2272.63	1.38248	869.242	236.694
histidine catabolic process to glutamate and formamide [GO:0019556]	624	1134	0.5	1639.16	1340.11	2253.86	1096.63	1798.69	1750.79	1978.02	2175.47	1058	1192.38	844.725	997.106	602.057	1380.25	992.878	1238.34	950.726	2266.54	1657.73	1954.68	1656.16	1893.3	1331.57	2359.17	1708.36	447.003	883.137	254.118	1813.04	708.085	1583.33	457.399	1548.96	272.996	1429.4	378.135	1997.76	537.364	1172.13	283.576	356.411	1997.76	883.137	2.26212	1114.63	335.816
histidine catabolic process to glutamate and formate [GO:0019557]	624	1130	0.5	1639.16	1340.11	2253.86	1096.63	1798.69	1750.79	1978.02	2175.47	1058	1192.38	844.725	997.106	602.057	1380.25	992.878	1238.34	950.726	2266.54	1657.73	1954.68	1656.16	1893.3	1331.57	2359.17	1708.36	447.003	883.137	254.118	1813.04	708.085	1583.33	457.399	1548.96	272.996	1429.4	378.135	1997.76	537.364	1172.13	283.576	356.411	1997.76	883.137	2.26212	1114.63	335.816
outer membrane [GO:0019867]	1248	4292	0.5	3262.7	2987.28	2457.89	3990.32	4448.89	4611.25	3598.3	2905.34	3777.12	3585.82	2102.7	2226.18	3115.82	2121.95	2300.31	3278.91	3074.42	2530.68	4038.7	3061.45	2890.09	3059.48	2620.41	2412.73	3415.19	306.414	3393.52	517.258	2554.07	340.184	3761.83	694.829	3976.29	668.358	2817.7	485.262	2330.85	182.323	2570.13	444.426	614.286	3976.29	2330.85	1.70593	1645.43	1801.49
antioxidant activity [GO:0016209]	176	834	0.5	126.439	928.827	114.733	375.662	125.578	396.861	867.661	120.699	105.401	1260.88	1586.66	104.682	116.377	129.622	450.616	472.907	115.929	110.741	691.251	1092.59	689.386	114.436	1522.32	100.255	1073.71	197.29	202.656	149.828	112.041	8.08696	115.138	10.1069	520.34	152.82	422.147	282.551	114.87	14.6838	1345.93	362.656	475.922	1345.93	112.041	12.0129	1233.89	400.778
cell division site [GO:0032153]	2336	1470	0.5	5693.14	6138.09	5580.13	5999.25	6491.48	6701.41	5850.53	6110	5746.85	5808.07	5510.37	4408.87	4979.76	4070.13	4994.65	5837.86	5890.53	5715.01	6677.73	6654.75	5659.61	6211.29	6733.14	5594.22	6104.45	477.051	5623.18	559.867	5411.3	890.305	6149.87	376.095	6405.67	491.879	5449.14	393.953	5081.49	875.891	6127.2	611.458	464.515	6405.67	5081.49	1.26059	1324.17	717.313
GMP reductase activity [GO:0003920]	48	54	0.5	168.852	170.724	25.8089	105.037	260.085	116.064	48.0792	95.8164	126.638	140.361	191.483	103.763	122.734	39.1615	160.367	103.858	81.428	101.757	121.284	17.054	175.948	306.28	205.851	20.19	68.498	64.1391	103.067	20.7237	100.445	4.1323	231.001	93.2857	113.735	8.94331	168.389	7.80108	28.3868	9.74496	189.353	17.6604	66.5437	231.001	28.3868	8.13761	202.614	94.5088
GMP reductase complex [GO:1902560]	48	54	0.5	168.852	170.724	25.8089	105.037	260.085	116.064	48.0792	95.8164	126.638	140.361	191.483	103.763	122.734	39.1615	160.367	103.858	81.428	101.757	121.284	17.054	175.948	306.28	205.851	20.19	68.498	64.1391	103.067	20.7237	100.445	4.1323	231.001	93.2857	113.735	8.94331	168.389	7.80108	28.3868	9.74496	189.353	17.6604	66.5437	231.001	28.3868	8.13761	202.614	94.5088
purine nucleotide metabolic process [GO:0006163]	48	48	0.5	168.852	170.724	25.8089	105.037	260.085	116.064	48.0792	95.8164	126.638	140.361	191.483	103.763	122.734	39.1615	160.367	103.858	81.428	101.757	121.284	17.054	175.948	306.28	205.851	20.19	68.498	64.1391	103.067	20.7237	100.445	4.1323	231.001	93.2857	113.735	8.94331	168.389	7.80108	28.3868	9.74496	189.353	17.6604	66.5437	231.001	28.3868	8.13761	202.614	94.5088
'de novo' L-methionine biosynthetic process [GO:0071266]	48	262	0.5	486.41	289.809	497.524	209.522	436.784	505.335	489.795	420.252	0	0	0	0	0	0	0	0	0	0	0	0	0	0	0	0	163.265	282.783	69.8408	120.968	140.084	242.633	145.595	252.177	168.445	291.755	162.137	280.829	165.841	287.246	96.6028	167.321	36.5215	168.445	69.8408	2.41185	98.6044	140.027
(S)-3-amino-2-methylpropionate transaminase activity [GO:0047298]	32	70	0.5	0	0	0	0	0	0	0	0	148.277	40.6505	377.218	79.9836	202.329	64.8033	105.619	63.0638	130.345	73.5778	109.149	201.095	166.598	92.0062	144.201	165.29	80.5817	106.328	110.892	102.558	51.1871	44.4449	80.0946	74.853	57.4042	54.7941	90.7388	84.2897	76.6979	83.2847	173.807	190.344	38.532	173.807	51.1871	3.39552	122.62	13.6844
4-aminobutyrate transaminase activity [GO:0003867]	32	70	0.5	0	0	0	0	0	0	0	0	148.277	40.6505	377.218	79.9836	202.329	64.8033	105.619	63.0638	130.345	73.5778	109.149	201.095	166.598	92.0062	144.201	165.29	80.5817	106.328	110.892	102.558	51.1871	44.4449	80.0946	74.853	57.4042	54.7941	90.7388	84.2897	76.6979	83.2847	173.807	190.344	38.532	173.807	51.1871	3.39552	122.62	13.6844
acetyl-CoA biosynthetic process [GO:0006085]	3536	1398	0.47619	9480.43	9085.13	9636.3	9886.99	11558.8	8916.85	8977.1	10102.6	9981.55	7501.97	6908.95	7367.25	7635.83	6902.89	7317.73	6739.04	8994.76	8533.46	8391.08	8581.46	9195.74	11041.2	8600.85	8785.28	8353.51	763.53	8839.19	1133.61	8667.78	1372.64	10860.5	804.012	8015.66	1136.4	8664.63	1175.11	8441.49	1398.76	8198.31	1142.57	892.197	10860.5	8015.66	1.35491	2844.87	447.487
ATP binding [GO:0005524]	168032	290074	0.47619	427936	451953	414838	454906	498489	446216	457700	432476	384084	356584	354260	337254	350719	327426	336665	346331	448984	429371	441946	458130	422897	489119	440734	413738	424138	58503.9	418203	58517.7	399700	54102.8	457231	63519.8	411498	56476.4	395833	51302.7	385334	50152.9	415649	53459.8	21883.3	457231	385334	1.18658	71896.7	94203.8
glycine-tRNA ligase activity [GO:0004820]	1936	1848	0.47619	5231.46	5682.67	4955.43	5545.46	5944.7	5135.51	5229.57	5982.29	4202.69	3225.65	3985.32	4306.72	3422.28	3558.67	3526.89	3652.2	5259.39	6059.56	4677.42	4726.12	4688.1	4808.65	4899.44	4474.06	4393.78	1042.48	4742.38	1152.15	5449.52	990.447	4985.35	884.347	4488.38	759.51	4482.15	870.748	4329.39	709.531	4855.81	849.515	376.191	5449.52	4329.39	1.25873	1120.14	582.733
glycyl-tRNA aminoacylation [GO:0006426]	1936	1848	0.47619	5231.46	5682.67	4955.43	5545.46	5944.7	5135.51	5229.57	5982.29	4202.69	3225.65	3985.32	4306.72	3422.28	3558.67	3526.89	3652.2	5259.39	6059.56	4677.42	4726.12	4688.1	4808.65	4899.44	4474.06	4393.78	1042.48	4742.38	1152.15	5449.52	990.447	4985.35	884.347	4488.38	759.51	4482.15	870.748	4329.39	709.531	4855.81	849.515	376.191	5449.52	4329.39	1.25873	1120.14	582.733
isomerase activity [GO:0016853]	7360	9468	0.47619	20429	19388.2	18686.1	22780	18968.1	20675.8	23915.6	20978.5	14981.5	19127.3	14695.1	15976.4	16816.8	14311.8	14799.6	14392.7	20269.3	19364	17993.8	22237.1	17572.6	17741.1	17595.2	17435.5	21760	2429.54	19955.4	2993.96	18772.9	2552.89	17230.2	2041.78	17687.4	3152.7	17600.4	2814.79	16811.1	2252.98	17226.1	2368.21	1701.38	21760	16811.1	1.29438	4948.88	3755.72
chorismate biosynthetic process [GO:0009423]	2064	4260	0.47619	4980.92	5675.98	4580.72	6990.63	5413.97	4664.06	7908.99	6868.47	2462.93	4422.43	3558.78	4376.01	3648.64	2447.98	3067.08	3011.14	7524.33	6803.28	4619.64	8365.1	4905.54	3829.58	5804.18	4463.28	6898.84	2156.73	6054.54	2100.59	6015.92	1420.57	3902.16	1476.86	4098.28	941.754	4317.85	1083.85	3830.66	1198.87	5012.98	1261	1171.01	6898.84	3830.66	1.80095	3068.18	794.387
phosphomethylpyrimidine kinase activity [GO:0008972]	128	996	0.47619	240.259	269.978	414.801	186.717	162.217	144.526	259.798	778.97	35.4548	64.356	79.2538	28.7762	41.4659	213.614	123.942	31.9713	117.363	949.924	142.817	239.805	370.885	212.383	440.696	726.864	187.986	107.533	115.182	72.6502	585.89	489.988	136.685	91.1858	106.438	64.496	245.028	123.541	451.76	258.613	263.309	180.813	172.436	585.89	106.438	5.5045	479.452	350.238
menaquinone biosynthetic process [GO:0009234]	128	1154	0.47619	157.279	186.788	61.6651	168.464	425.851	236.472	220.237	132.378	687.953	139.995	251.213	162.476	183.885	48.0923	300.692	200.676	408.839	243.292	567.559	399.16	381.251	635.647	697.32	325.069	253.13	132.677	253.73	134.55	179.382	57.3571	583.15	138.713	334.902	202.28	279.741	113.447	144.942	156.142	378.44	278.03	136.736	583.15	144.942	4.02333	438.208	480.849
ligase activity, forming carbon-nitrogen bonds [GO:0016879]	80	1078	0.47619	113.816	128.377	156.736	164.705	83.0244	101.682	145.445	71.3155	372.168	171.359	190.24	234.052	384.218	179.077	196.336	178.66	310.77	160.192	118.241	400.534	196.358	423.449	111.46	214.488	239.113	140.394	286.565	111.74	155.187	81.4838	292.88	183.54	132.861	40.5178	168.837	47.6491	183.433	29.1213	143.359	41.4718	63.941	292.88	132.861	2.20442	160.02	154.368
sulfurtransferase activity [GO:0016783]	768	2046	0.47619	2177.8	1757.61	1857.58	2377.62	2373.28	1971.93	2437.11	2840.36	1710.46	1496.4	1199.74	1303.52	1669.43	1020.19	1344.86	1477.01	2469.91	2354.12	1710.89	2321.33	1798.47	2237.72	1827.79	2228.2	2084.94	512.968	2172.32	437.954	2166	785.499	2107.15	350.172	1719.94	247.585	1773.71	417.021	1701.99	618.85	1595.05	344.139	239.276	2172.32	1595.05	1.36192	577.271	375.629
UDP-N-acetylglucosamine diphosphorylase activity [GO:0003977]	128	338	0.47619	277.432	282.517	124.968	241.265	235.148	329.983	148.001	160.403	195.602	435.466	385.742	283.861	261.182	244.322	364.184	680.471	202.617	223.325	519.767	148.728	474.419	445.71	571.078	274.595	244.065	165.759	235.021	29.7775	222.53	61.7327	292.153	134.446	510.074	175.445	372.011	98.7265	214.628	79.1099	413.112	146.215	107.884	510.074	214.628	2.37654	295.446	50.1123
NAD-dependent protein deacetylase activity [GO:0034979]	272	532	0.47619	758.675	722.642	646.672	685.861	870.656	702.052	619.069	831.328	860.545	442.019	578.605	626.539	615.857	469.761	642.566	518.964	833.279	661.979	575.52	709.56	587.524	924.753	574.387	468.623	590.216	136.084	711.666	110.984	706.616	109.448	885.318	34.5239	598.845	93.7466	662.922	87.3722	528.352	102.47	625.211	84.4039	108.67	885.318	528.352	1.67562	356.966	152.417
L-fucose isomerase activity [GO:0008736]	3472	1360	0.47619	7932.89	7720.91	9161.65	10810.8	7750.07	7950.58	9650.71	8450.68	7246.48	9491.45	6887.92	7090.84	9763.94	8537.86	7373.84	7656.52	10662	8714.01	7489.44	10483.2	7955	7809.46	7840.92	9151.37	9875.11	532.588	10412.3	566.37	8085.17	871.129	7602	309.321	7698.85	233.464	7753.91	329.334	8950.29	357.215	7483.25	519.048	1131.29	10412.3	7483.25	1.39141	2929	226.365
protein transport by the Tat complex [GO:0043953]	112	538	0.47619	536.203	183.257	732.634	525.711	489.247	257.256	168.195	608.294	123.631	100.72	66.1391	301.014	159.695	550.567	135.34	103.208	124.432	260.144	67.7527	26.3726	117.327	129.615	23.3779	134.985	98.4291	70.9389	269.946	222.2	389.818	190.307	247.498	209.383	142.739	100.747	262.957	236.809	472.729	306.333	90.9246	82.7711	135.98	472.729	90.9246	5.19913	381.804	152.048
galactokinase activity [GO:0004335]	896	968	0.47619	3280	3295.04	2841.44	3061.93	4178.19	3368.72	2587.2	3033.02	1396.29	496.528	1004.13	956.431	1144.21	811.991	796.974	746.823	2729.25	2453.08	2247.96	1994.95	2645.86	3531.88	2735.73	2470.28	1692.9	1077.57	2311.8	1024.75	2147.51	1071.49	3035.45	1455.88	2121.17	1315.54	2240.95	1290.09	2041.24	1080.61	2344.96	1194.4	379.924	3035.45	1692.9	1.79306	1342.56	252.923
chorismate metabolic process [GO:0046417]	64	612	0.47619	0	0	0	0	0	0	0	0	92.7493	224.512	346.58	243.116	181.915	342.374	177.588	127.874	255.67	226.148	154.374	206.895	296.383	149.876	212.384	288.06	143.802	124.848	145.862	131.593	156.421	135.73	80.8749	75.6401	94.0829	82.5485	157.99	149.16	210.145	184.006	186.321	174.754	42.9737	210.145	80.8749	2.59839	129.27	145.603
TAT protein transport complex [GO:0033281]	112	534	0.47619	536.203	183.257	732.634	525.711	489.247	257.256	168.195	608.294	123.631	100.72	66.1391	301.014	159.695	550.567	135.34	103.208	124.432	260.144	67.7527	26.3726	117.327	129.615	23.3779	134.985	98.4291	70.9389	269.946	222.2	389.818	190.307	247.498	209.383	142.739	100.747	262.957	236.809	472.729	306.333	90.9246	82.7711	135.98	472.729	90.9246	5.19913	381.804	152.048
protein transmembrane transporter activity [GO:0008320]	112	534	0.47619	536.203	183.257	732.634	525.711	489.247	257.256	168.195	608.294	123.631	100.72	66.1391	301.014	159.695	550.567	135.34	103.208	124.432	260.144	67.7527	26.3726	117.327	129.615	23.3779	134.985	98.4291	70.9389	269.946	222.2	389.818	190.307	247.498	209.383	142.739	100.747	262.957	236.809	472.729	306.333	90.9246	82.7711	135.98	472.729	90.9246	5.19913	381.804	152.048
ATPase-coupled thiosulfate transmembrane transporter activity [GO:0102025]	80	674	0.47619	335.621	367.597	307.498	485.778	482.855	237.181	361.708	305.533	210.678	207.314	164.08	205.766	89.319	92.2855	176.149	157.481	165.49	46.6989	58.1222	112.769	63.8196	97.186	129.458	108.675	227.264	125.663	246.862	210.383	185.999	130.544	263.573	198.201	150.928	89.7089	191.863	136.58	169.486	119.802	220.378	128.665	38.915	263.573	150.928	1.74635	112.645	169.531
spermidine biosynthetic process [GO:0008295]	112	598	0.47619	217.261	146.52	277.098	255.157	207.421	180.42	169.58	260.538	146.244	77.8167	72.7214	162.626	123.83	103.634	80.9122	36.7271	648.971	571.061	290.642	217.575	446.443	774.222	449.349	422.671	154.991	71.0122	342.653	273.285	331.408	213.241	375.962	346.257	169.263	127.325	248.205	184.719	267.801	159.722	222.863	199.583	81.1346	375.962	154.991	2.42571	220.972	229.851
zinc-exporting ATPase activity [GO:0016463]	32	420	0.47619	225.411	94.83	100.408	72.7698	112.199	123.826	42.324	117.888	0	0	0	0	0	0	0	0	79.0301	135.157	121.83	66.7128	205.037	98.4232	122.527	107.989	36.3456	33.7558	50.6	43.9325	84.3482	73.5562	70.2074	61.1903	81.8853	70.9218	143.483	124.677	69.4657	60.2783	72.4524	64.2557	31.5428	143.483	36.3456	3.94773	107.137	63.0905
glutamate 5-kinase activity [GO:0004349]	16	632	0.47619	0	0	0	0	0	0	0	0	0	0	0	0	0	0	0	0	61.8225	149.432	69.1921	743.132	78.7729	43.3887	60.1588	50.1377	247.711	429.048	20.6075	35.6933	49.8106	86.2745	14.4629	25.0505	23.064	39.9481	26.2576	45.4796	16.7126	28.947	20.0529	34.7327	79.702	247.711	14.4629	17.1273	233.248	140.975
pyrimidine nucleobase metabolic process [GO:0006206]	304	410	0.47619	905.359	893.284	655.268	626.887	1164.52	927.879	788.263	864.864	843.801	506.122	780.904	327.606	582.73	418.593	725.943	794.81	719.276	704.692	930.119	776.626	909.66	1307.83	1002.03	506.606	690.337	159.641	642.964	69.6783	632.387	275.831	1105.38	237.6	884.269	77.4821	846.988	104.85	526.822	119.626	892.073	110.569	187.638	1105.38	526.822	2.09821	578.561	154.899
folic acid biosynthetic process [GO:0046656]	240	594	0.47619	702.454	757.253	524.061	731.879	1167.56	766.646	561.681	657.834	587.016	198.943	226.585	156.087	183.495	72.909	207.887	264.659	747.13	756.147	854.395	795.377	807.982	1292.74	842.76	689.133	518.667	300.534	554.168	321.103	523.356	321.841	1015.77	376.55	628.567	318.193	572.775	320.376	428.701	318.988	608.866	333.814	176.518	1015.77	428.701	2.36941	587.069	284.336
protein maturation [GO:0051604]	112	778	0.47619	166.287	195.044	16.582	219.693	560.899	294.037	138.501	82.7822	776.457	220.195	260.858	104.061	290.028	131.674	294.599	424.101	209.943	71.068	295.205	170.026	190.754	570.91	236.298	17.6564	176.241	41.1998	239.888	43.6953	85.9706	16.7262	636.089	121.666	337.781	74.7578	217.213	68.1251	55.304	66.1403	230.734	33.2578	180.68	636.089	55.304	11.5017	580.785	531.506
histidine-tRNA ligase activity [GO:0004821]	864	828	0.47619	2412.99	2447.99	2157.1	2368.64	2793.83	2218.07	2079.3	2452.76	1846.24	1352.02	1884.62	1720.64	1868.24	1635.16	2092.47	1730.16	2077.59	2033.52	2655.03	1992.52	2381.47	2197.34	2123.95	2570.9	1807.95	397.221	2104.82	251.309	2068.97	367.342	2279.14	479.065	2201.08	462.67	2295.64	176.657	2121.05	468.911	2152.19	282.745	152.769	2295.64	1807.95	1.26975	487.692	561.804
biotin biosynthetic process [GO:0009102]	272	1196	0.47619	874.392	1128.7	792.01	774.813	1681.33	878.808	1091.38	916.683	654.849	77.5522	341.566	125.736	257.64	57.7136	319.813	178.281	668.088	903.542	637.648	643.472	841.567	1510.21	878.809	589.466	604.135	508.057	566.847	273.047	648.654	452.908	1282.13	549.938	564.912	355.883	678.591	311.144	479.73	379.249	783.025	402.214	251.437	1282.13	479.73	2.67261	802.401	657.68
asparaginase activity [GO:0004067]	288	748	0.47619	1024.42	1226.91	194.309	715.541	2312.65	1185.35	348.364	422.319	1930.44	193.55	947.384	206.732	548.736	105.202	769.998	968.333	589.48	374.983	1027.27	278.888	994.455	1802.22	1157.04	64.02	273.601	77.5423	617.919	86.9627	334.678	113.304	2015.1	265.538	1060.32	112.217	929.626	139.051	121.177	66.5973	1110.44	145.471	614.643	2015.1	121.177	16.6294	1893.93	241.165
cellular response to antibiotic [GO:0071236]	16	68	0.47619	92.7154	125.907	69.3269	93.7459	321.792	99.0039	105.279	161.578	0	0	0	0	0	0	0	0	0	0	0	0	0	0	0	0	35.0929	60.7826	31.2486	54.1242	53.8594	93.2872	107.264	185.787	33.0013	57.16	30.9051	53.5293	23.109	40.0259	41.9692	72.6927	26.9179	107.264	23.109	4.64166	84.155	0.497147
amino acid transport [GO:0006865]	1360	2236	0.47619	4260.33	2915.13	2159.24	5212.06	3281.91	3420.45	3504.33	2981.1	2258.3	3288.87	2551.85	2533.47	4167.85	2082.76	3128.19	3064.91	5021.26	3171.43	3533.27	3963.44	4326.17	3485.21	2944.77	2440.15	3585.55	344.541	4800.39	556.039	2895.33	327.516	3008.47	657.571	3339.54	244.44	3904.9	673.455	2227.38	188.189	2803.92	218.797	787.591	4800.39	2227.38	2.15517	2573.01	1264.33
intramolecular oxidoreductase activity, interconverting aldoses and ketoses [GO:0016861]	512	450	0.47619	1354.9	1068.65	968.115	1697.27	1706.46	1526.46	1778.34	1320.65	1070.1	1394.93	1007.65	1026.31	1318.34	1015.09	1150.75	1234.04	1339.33	959.082	1324.76	1462.25	1302.9	1093.47	957.553	1023.99	1545.17	204.712	1451.64	212.978	1102.01	192.305	1290.01	360.845	1361.75	149.682	1269.51	106.091	1002.4	30.0207	1011.28	55.6364	200.823	1545.17	1002.4	1.54148	542.776	145.011
2,3-bisphosphoglycerate-independent phosphoglycerate mutase activity [GO:0046537]	144	272	0.47619	708.604	745.822	603.762	758.822	609.327	833.795	695.222	753.664	3.08965	17.1041	161.688	208.813	111.485	84.0857	144.175	187.797	135.483	246.173	391.613	91.3613	308.692	134.223	274.531	208.414	267.896	371.933	335.264	367.009	402.883	304.359	248.88	318.968	471.068	330.247	387.157	290.28	298.754	271.361	394.014	309.855	76.1365	471.068	248.88	1.89275	222.188	38.9982
tagatose-bisphosphate aldolase activity [GO:0009025]	384	174	0.47619	870.172	811.749	791.035	940.566	1066.33	1005.61	1335.21	977.16	1041.73	1027.63	814.331	959.951	950.562	700.24	727.976	893.181	977.496	985.296	913.417	1186.43	787.197	1057.69	795.01	796.81	1183.09	153.813	956.208	19.1013	974.136	12.9405	1055.25	12.48	937.402	59.9283	795.115	71.4275	762.695	54.1644	807.03	10.4893	143.238	1183.09	762.695	1.5512	420.396	135.272
bacteriocin transport [GO:0043213]	32	102	0.47619	101.168	71.7215	64.6335	330.914	193.311	114.558	83.5667	51.379	0	0	0	0	0	0	0	0	320.589	49.2208	109.292	82.2746	104.209	210.41	65.5055	85.8322	55.2804	47.8786	217.168	188.143	33.5333	29.0607	134.574	116.857	74.6165	64.6734	68.4589	59.3066	50.1552	44.7103	45.7423	39.7358	61.6379	217.168	33.5333	6.47618	183.634	84.7611
transcription regulatory region sequence-specific DNA binding [GO:0000976]	80	324	0.47619	134.619	95.6758	141.499	102.601	125.636	166.033	36.5226	111.302	480.517	75.9614	246.78	239.096	418.776	186.291	204.679	225.597	386.335	228.137	171.754	47.8254	144.745	427.238	208.956	181.393	53.4365	20.3093	302.571	173.937	192.845	70.8309	344.464	191.373	187.794	32.8627	161.348	37.8662	169.728	24.569	183.804	78.6297	89.2367	344.464	53.4365	6.44623	291.027	204.887
colanic acid biosynthetic process [GO:0009242]	144	202	0.47619	307.762	595.628	78.9881	802.382	1354.96	345.874	452.116	281.282	380.452	397.538	427.067	97.1586	671.553	22.1737	131.87	127.736	158.128	397.713	293.37	478.828	261.538	1177.46	330.375	53.3027	442.827	41.4334	544.021	340.535	258.718	151.542	970.958	519.037	255.66	113.853	233.723	91.1855	51.4882	28.4506	451.023	134.239	278.02	970.958	51.4882	18.8579	919.47	84.842
peptidyl-lysine deacetylation [GO:0034983]	32	192	0.47619	0	0	0	0	0	0	0	0	261.018	52.827	101.958	77.7078	149.756	30.4385	92.8709	55.8028	127.509	47.7962	60.3826	64.9589	68.9187	247.741	98.9667	15.7681	39.262	34.5387	92.4216	80.8087	41.8347	39.1954	169.586	147.016	38.7285	33.6179	53.9299	48.2157	15.4022	15.2225	66.975	58.0214	48.0557	169.586	15.4022	11.0105	154.184	123.598
response to ionizing radiation [GO:0010212]	144	282	0.47619	426.777	387.452	172.09	384.447	831.78	457.166	241.209	314.604	732.803	315.703	401.115	248.031	348.426	147.966	311.783	397.893	321.712	265.491	407.647	150.792	378.983	743.066	344.828	135.973	235.901	82.5837	351.528	31.4824	276.042	34.5178	769.216	54.4241	420.902	31.7821	372.514	57.7692	152.01	18.3953	377.798	29.3588	183.887	769.216	152.01	5.06031	617.206	270.152
protein-DNA complex [GO:0032993]	80	186	0.47619	134.619	95.6758	141.499	102.601	125.636	166.033	36.5226	111.302	480.517	75.9614	246.78	239.096	418.776	186.291	204.679	225.597	386.335	228.137	171.754	47.8254	144.745	427.238	208.956	181.393	53.4365	20.3093	302.571	173.937	192.845	70.8309	344.464	191.373	187.794	32.8627	161.348	37.8662	169.728	24.569	183.804	78.6297	89.2367	344.464	53.4365	6.44623	291.027	171.07
molybdenum-iron nitrogenase complex [GO:0016612]	16	70	0.47619	77.6028	141.331	90.5258	99.9173	113.717	112.106	117.246	129.204	0	0	0	0	0	0	0	0	0	0	0	0	0	0	0	0	39.0821	67.6923	33.3058	57.6873	43.068	74.596	37.9057	65.6546	37.3685	64.7242	25.8676	44.804	30.1753	52.2651	47.1103	81.5975	6.84445	47.1103	25.8676	1.82121	21.2427	1.93121
L-glutamate biosynthetic process [GO:0097054]	64	232	0.47619	326.232	225.923	51.3711	222.104	603.614	302.413	167.132	136.821	0	0	0	0	0	0	0	0	240.803	166.196	416.69	334.856	340.673	253.53	227.806	115.884	167.329	167.428	154.302	133.956	101.006	88.698	285.715	303.091	239.701	215.307	222.302	192.654	55.7516	58.0659	151.243	130.984	74.9897	285.715	55.7516	5.12478	229.963	314.654
inositol metabolic process [GO:0006020]	16	48	0.47619	0	0	0	0	0	0	0	0	0	0	0	0	0	0	0	0	99.9	19.9958	192.311	53.9077	121.297	246.881	169.523	8.22026	17.9692	31.1236	33.3	57.6773	6.66527	11.5446	82.2937	142.537	64.1038	111.031	40.4322	70.0306	2.74009	4.74597	56.5076	97.874	28.3857	82.2937	2.74009	30.0333	79.5536	12.981
pyruvate dehydrogenase (acetyl-transferring) activity [GO:0004739]	336	140	0.47619	790.683	851.763	285.733	820.945	1140.66	754.126	617.954	482.525	1520.83	534.217	983.642	541.321	800.511	404.482	1028.21	891.067	865.628	788.791	953.448	551.123	1115.17	2024.79	1095.38	470.938	567.765	44.2798	829.028	33.3026	604.212	162.53	1562.09	443.504	866.214	101.959	978.022	167.966	387.051	93.825	976.928	121.946	357.485	1562.09	387.051	4.03588	1175.04	54.0158
O-acetylhomoserine aminocarboxypropyltransferase activity [GO:0003961]	1408	972	0.452381	2868.11	3885.68	3362.63	3089.15	3871.19	2682.14	3172.45	4184.6	3953.61	3233.79	4098.38	3433.14	2796.37	3352.09	2780.2	2976.17	3078.15	4066.42	3022.82	3667.22	3285.29	4100.58	4107.22	3456.67	3357.82	269.701	2987.89	165.947	3894.72	404.081	3975.12	116.202	2893.71	184.701	2977.87	269.84	3390.46	57.5746	4030.42	125.433	473.184	4030.42	2893.71	1.39282	1136.71	227.306
regulation of DNA-templated transcription, elongation [GO:0032784]	848	1410	0.452381	2637.93	2577.48	2460.31	2379.88	2050.8	2922.68	2310.21	2209.85	895.376	1016.74	1172.24	1384.35	1423.59	1992.21	1177.9	1427.88	2396.12	2289.91	2908.58	2807.49	2554.42	1795.14	2975.01	2577.73	2044.81	924.404	2066.53	556.864	1961.37	501.314	1580.44	606.898	2419.71	858.982	2123.41	819.906	2343.42	309.764	2241.57	947.162	260.588	2419.71	1580.44	1.53104	839.274	348.55
lyase activity [GO:0016829]	6736	15788	0.452381	17696.4	18190	17396	16632.1	22389.9	17060	16894.3	19421.2	16028.1	10514.5	12355.8	13553.6	11343.9	11712.4	12220.8	11326.3	16785.2	19300	19015.1	16807.3	18985.7	23105.4	19598.8	18144.9	14738.7	3658.54	14920.4	3098.29	17424.9	3353.25	20507.8	3896.02	15800.5	3996.14	16301	3591.84	15751.1	3517.61	16714.9	3840.24	1838.02	20507.8	14738.7	1.39143	5769.12	5389.19
one-carbon metabolic process [GO:0006730]	2112	2518	0.452381	5276.29	5718.73	6141.42	6528.58	4411.21	5256.76	5244.92	5502.23	3959.14	4607.9	4947.96	4382.34	5437.03	4928.09	4722.78	4347.29	6844.47	5606	5157.2	5321.83	4972.03	3937.34	5579.4	5552.39	5058.22	391.878	6270.03	738.48	5163.52	678.509	4102.56	267.517	4920.42	498.832	4990.37	277.213	5540.63	606.748	5415.36	410.736	615.614	6270.03	4102.56	1.52832	2167.46	726.977
carbamoyl-phosphate synthase (glutamine-hydrolyzing) activity [GO:0004088]	4368	4584	0.452381	10997.9	11374.6	10442	12563.5	11604.4	10796.4	10508.4	12194.1	9404.34	8787.28	9528.04	10071.2	10807.9	9203.51	9238.95	8880.63	12454.7	11756.3	11504.9	11155.4	11275.2	12041.7	11109.7	10109.9	10150.4	1223.98	11942	983.71	11340.5	1120.89	11016.8	1413.48	10394	1357.62	10504	1104.32	9918.49	641.073	10670.8	998.46	663.842	11942	9918.49	1.20401	2023.51	1679.5
hydrolase activity, acting on ester bonds [GO:0016788]	1600	2002	0.452381	4858.13	3349.37	3681.82	3449.54	5279.66	5764.46	4387.63	3558.05	4267.87	3819.14	2430.87	2846.19	3114.19	2479.31	3249.33	3322.31	3812.44	3762.52	4920.6	4765.77	4659.79	5894.65	3207.05	3960.49	4324.18	476.493	3458.73	349.218	3388.92	481.004	5147.39	821.417	4669.12	1240.34	4255.75	877.209	3373.87	787.141	2995.76	494.361	754.322	5147.39	2995.76	1.71822	2151.63	1284.28
4-deoxy-L-threo-5-hexosulose-uronate ketol-isomerase activity [GO:0008697]	624	520	0.452381	1717.02	1936.62	1341.74	1829.06	1485.41	1539.43	1430.99	1752.56	1354.49	923.477	1285.37	1759.05	1164.94	1232.44	1224.39	1047.47	2049.11	1824.74	1594.81	1421.73	1723.51	1498.96	1696.56	1462.05	1258.73	290.377	1681.03	460.297	1778.78	39.9307	1446.28	79.785	1393.9	301.293	1554.97	286.309	1345.41	114.845	1639.52	329.352	180.482	1778.78	1258.73	1.41315	520.051	112.431
tRNA threonylcarbamoyladenosine modification [GO:0002949]	224	2452	0.452381	608.289	630.362	683.687	608.813	769.091	508.667	512.488	937.549	238.94	157.104	166.603	342.849	215.24	276.099	232.205	200.995	582.077	892.035	559.645	756.139	685.949	756.565	622.613	760.736	475.244	301.249	468.71	219.918	724.144	330.995	588.199	302.532	423.102	194.032	508.815	242.677	573.507	260.428	473.193	265.543	96.2337	724.144	423.102	1.71151	301.042	802.654
N-acetyl-beta-D-galactosaminidase activity [GO:0102148]	128	926	0.452381	324.101	274.725	243.267	472.675	259.765	289.201	340.389	392.517	82.1911	68.9278	95.9002	174.804	228.762	125.517	131.596	70.4827	514.395	570.039	315.742	356.693	404.46	545.94	333.944	565.796	255.337	161.64	405.277	154.283	379.12	197.958	295.965	233.984	225.142	134.595	286.719	140.22	311.527	227.938	234.856	123.929	64.9247	405.277	225.142	1.8001	180.135	186.442
dTDP-rhamnose biosynthetic process [GO:0019305]	1408	1286	0.452381	3506.38	3259.57	4348.06	3167.7	4241.6	2955.46	2896.85	4302.95	3343.22	3034.04	3567.87	3500.9	3006.89	3895.62	2818.3	2594.01	3277.38	4183.82	3069.49	3399.75	3739.92	4016.41	3591.77	4089.08	3110.22	259.961	3150.66	136.044	3995.89	432.794	3867.08	467.437	2872.99	248.242	3354.87	479.13	4110.92	227.008	3473.07	185.281	453.914	4110.92	2872.99	1.43089	1237.93	158.301
acetyl-CoA carboxylase activity [GO:0003989]	1344	1734	0.452381	3624.68	3517.38	3357.9	4096.81	3721.27	3546.73	4322.96	3441.85	2442.5	2434.05	2220.64	2138.54	2892.5	2538.77	2791.34	2630.41	3754.54	3289.97	3880.37	3832.05	3642.77	3848.99	3697.64	3507.55	3529.69	980.088	3581.28	620.568	2956.79	712.678	3337.59	777.794	3352.5	647.217	3352.93	486.436	3134.74	521.521	3145.22	805.766	209.729	3581.28	2956.79	1.21121	624.5	261.03
alanine racemase activity [GO:0008784]	128	1210	0.452381	419.165	356.364	501.827	242.188	239.159	362.163	391.186	356.946	82.8598	90.9655	61.3423	138.515	109.597	240.182	110.408	96.8354	321.168	396.877	647.235	640.441	422.493	405.23	482.593	531.532	374.198	275.131	224.318	106.912	297.446	139.079	242.416	161.21	368.744	275.259	317.356	179.229	424.513	160.325	300.1	216.188	67.9365	424.513	224.318	1.89247	200.196	177.083
metal ion binding [GO:0046872]	92624	124512	0.452381	245429	242696	240190	253092	276190	258243	244185	245573	203880	179634	182942	179627	190300	179737	183573	191410	245249	237921	249007	241495	237730	267448	239541	237537	221771	36516.7	229547	34214.7	221041	36068.5	249173	39467.3	232886	36215.6	222244	33710.6	219154	34162.6	221726	33625.2	10052.1	249173	219154	1.13697	30018.5	40043.9
carbon-monoxide dehydrogenase (ferredoxin) activity [GO:0043885]	352	192	0.452381	806.179	778.224	883.78	924.472	708.399	991.246	876.126	653.756	580.711	767.16	795.637	637.877	943.137	883.866	803.082	1059.82	1006.43	841.199	1446.16	1111.07	938.83	658.717	871.69	935.152	918.119	175.759	958.012	42.9541	710.944	113.083	649.276	64.3656	1165.74	245.257	849.364	77.4959	900.933	29.635	815.184	49.7042	158.53	1165.74	649.276	1.79545	516.465	9.55208
protein catabolic process [GO:0030163]	2256	3652	0.452381	6275.29	6123.29	6138.03	6627.06	6432.37	6497.33	7334.99	6413.59	4888.81	5706.24	5269.06	4094.81	4381.63	3938.09	4350.94	4854.14	5359.64	5287.22	5928.38	6059.01	5134.6	5752.37	5276.79	4786.44	6366.75	856.873	5456.11	1125.82	5265.21	1159.54	5691.18	773.595	5759.95	834.445	5253.61	967.68	4954.19	1109.52	5556.38	490.971	424.724	6366.75	4954.19	1.28513	1412.56	745.797
UDP-N-acetylglucosamine 2-epimerase activity [GO:0008761]	96	594	0.452381	262.347	430.885	360.844	471.815	296.353	310.431	524.512	306.275	0	0	0	0	0	0	0	0	458.197	399.817	186.685	360.024	296.924	390.923	328.834	510.95	294.845	268.262	310.004	268.557	235.364	209.128	229.092	203.957	165.705	156.275	186.424	162.371	290.598	262.618	253.24	225.169	51.9867	310.004	165.705	1.87081	144.298	194.216
succinate dehydrogenase activity [GO:0000104]	1520	948	0.452381	3373.19	3241.46	3387.75	4260.24	5144.58	3142.83	3916.02	3975.82	4957.15	3034.81	3032.54	3845.59	3695.05	3234.43	2935.12	2436.18	4218.8	4744.92	2852.68	3256.5	3262.51	5193.85	3377.96	4003.11	3402.44	458.378	4058.03	315.029	4188.78	486.016	5098.53	124.886	2810.56	355.206	3190.28	227.795	3541.76	406.823	3217.32	173.969	728.93	5098.53	2810.56	1.81406	2287.96	483.251
cellular metabolic compound salvage [GO:0043094]	352	858	0.452381	967.138	777.22	771.527	909.693	1852.33	860.397	438.698	787.674	1445.56	226.26	600.283	557.821	780.888	455.567	630.252	627.316	867.959	748.585	1011.89	419.37	956.28	2090.52	849.892	679.982	361.443	117.469	852.847	65.7188	698.027	122.984	1796.14	326.131	833.2	193.723	851.223	191.444	635.692	162.57	742.465	128.383	416.557	1796.14	361.443	4.96936	1434.69	257.549
phosphopentomutase activity [GO:0008973]	352	858	0.452381	967.138	777.22	771.527	909.693	1852.33	860.397	438.698	787.674	1445.56	226.26	600.283	557.821	780.888	455.567	630.252	627.316	867.959	748.585	1011.89	419.37	956.28	2090.52	849.892	679.982	361.443	117.469	852.847	65.7188	698.027	122.984	1796.14	326.131	833.2	193.723	851.223	191.444	635.692	162.57	742.465	128.383	416.557	1796.14	361.443	4.96936	1434.69	257.549
anthranilate synthase activity [GO:0004049]	32	784	0.452381	92.8818	87.4645	119.016	121.251	234.417	87.5085	84.9822	150.063	0	0	0	0	0	0	0	0	173.718	130.286	79.5463	139.37	86.8899	181.054	77.1195	90.6456	74.784	70.2423	98.3229	89.0997	93.4496	81.5316	138.49	122.868	55.6849	48.3886	59.9239	51.982	69.8873	62.1643	54.8613	47.792	28.5101	138.49	54.8613	2.52437	83.6289	492.737
3-deoxy-8-phosphooctulonate synthase activity [GO:0008676]	96	294	0.452381	175.947	99.4792	26.0152	122.16	218.335	173.89	130.459	86.6071	377.616	279.075	192.297	212.238	244.517	101.059	292.298	319.554	360.859	285.047	363.059	304.541	491.448	507.679	354.096	219.012	238.025	94.0214	242.512	119.362	194.631	100.385	367.877	144.918	285.501	99.0755	319.898	159.551	115.362	97.2902	215.291	128.857	77.996	367.877	115.362	3.18889	252.515	37.6483
amino acid transmembrane transporter activity [GO:0015171]	64	342	0.452381	93.5315	89.802	100.625	150.599	260.822	75.7235	224.765	62.8547	218.806	132.305	99.2293	38.9392	164.873	118.479	80.9546	82.1922	252.91	210.948	183.023	257.345	198.772	353.75	189.809	403.666	204.805	64.8653	189.461	55.4102	104.247	93.1759	277.793	69.0545	113.646	60.1689	124.419	64.6974	207.59	170.041	126.28	55.2192	61.0542	277.793	104.247	2.66475	173.545	200.498
glycogen catabolic process [GO:0005980]	192	674	0.452381	523.797	443.278	469.169	542.21	503.75	469.226	342.577	442.845	416.874	228.549	389.623	298.756	496.189	289.653	427.626	542.73	725.859	681.535	479.319	331.2	573.164	750.138	483.653	481.723	300.775	62.8076	588.086	121.514	474.379	193.328	556.921	172.877	497.092	39.8449	508.196	74.0127	413.515	107.451	438.851	47.1711	89.8171	588.086	300.775	1.95523	287.311	359.379
methylmalonyl-CoA epimerase activity [GO:0004493]	64	208	0.452381	112.463	129.462	80.3035	74.1072	60.8111	172.501	159.004	124.504	59.7712	159.129	135.838	115.575	70.0937	71.8258	112.824	197.981	189.304	168.112	420.572	307.75	212.008	160.493	292.123	158.363	208.628	85.8426	111.168	67.697	136.064	28.1114	93.6918	57.854	263.684	136.465	145.765	57.368	103.497	47.7036	185.808	92.1269	59.046	263.684	93.6918	2.81438	169.993	55.0312
histidyl-tRNA aminoacylation [GO:0006427]	832	796	0.452381	2412.99	2447.99	2157.1	2368.64	2793.83	2218.07	2079.3	2452.76	1713.63	1317.38	1754.63	1579.32	1784.54	1516.94	1944.52	1635.58	2008.68	1869.59	2577.77	1947.73	2237.04	2078.75	2027.52	2424.07	1781.47	407.263	2053.95	294.669	1967.22	444.828	2195.4	549.47	2143.81	475.464	2198.18	236.639	2032.7	466.183	2076.71	349.287	137.104	2198.18	1781.47	1.23391	416.711	529.997
carbohydrate derivative metabolic process [GO:1901135]	1776	1580	0.452381	4511.1	4639.93	5091.32	5231.11	4615.27	4995.1	11364.5	5921.61	2321.61	7885.72	2532.96	2885.92	2983.32	2271.05	2334.74	2506.21	3855.47	5000.3	3613.7	9347.56	3419.95	5046.54	3538.51	4005.55	9532.58	1746.73	4023.3	1133.26	4602.61	1556.43	3994.47	1464.7	3705.01	1246.95	3421.93	1088.18	3789.31	1422.52	3570.47	1053.85	2033.03	9532.58	3421.93	2.78573	6110.65	277.071
2,3-bisphosphoglycerate-dependent phosphoglycerate mutase activity [GO:0046538]	176	112	0.452381	272.779	290.883	248.843	192.904	851.265	240.641	154.406	380.862	1202.69	553.856	426.314	478.102	285.464	319.107	372.71	517.171	231.21	372.596	302.617	307.019	331.067	996.767	360.909	673.642	338.427	201.569	236.526	46.5079	410.52	58.6735	1016.91	176.578	353.477	145.111	325.519	50.1959	413.864	227.701	359.369	67.7284	242.797	1016.91	236.526	4.29935	780.382	27.722
mannan endo-1,4-beta-mannosidase activity [GO:0016985]	112	476	0.452381	446.47	367.551	255.628	326.747	161.32	480.269	243.738	439.686	16.7443	61.4169	120.862	43.9943	68.455	269.505	173.589	164.591	379.56	460.085	189.382	215.301	492.373	250.406	166.78	461.403	173.485	98.09	258.254	166.478	314.588	234.563	142.823	117.924	278.081	175.539	370.811	172.334	328.845	115.007	218.398	131.195	78.623	370.811	142.823	2.59629	227.987	40.1155
serine-type carboxypeptidase activity [GO:0004185]	464	1584	0.452381	1159.55	1050.96	1265.2	1107.26	797.289	2250.53	998.874	1427.79	523.124	659.448	742.557	926.801	919.458	824.13	699.65	1164.5	1211.15	1421.05	1956.27	1027.82	1161.61	833.528	1134.49	1197.39	895.382	204.837	1079.29	147.842	1258.55	287.32	717.98	169.72	1790.43	561.689	1006.94	266.119	1095.57	237.509	976.003	206.44	319.391	1790.43	717.98	2.49371	1072.45	262.331
2-ketobutyrate formate-lyase activity [GO:0043875]	96	126	0.452381	394.462	265.381	82.1871	164.815	521.728	239.38	246.974	117.629	372.72	371.2	299.162	110.805	138.527	62.683	346.736	438.283	237.087	98.9775	236.318	188.221	328.379	628.802	266.986	61.0591	268.798	93.4212	180.143	51.0366	109.137	9.43687	507.75	128.612	304.66	115.731	356.526	34.1115	68.6431	11.7576	277.176	19.0574	140.82	507.75	68.6431	7.39696	439.107	136.507
response to radiation [GO:0009314]	16	650	0.452381	0	0	0	0	0	0	0	0	0	0	0	0	0	0	0	0	120.727	49.9141	74.8099	106.413	160.44	138.808	132.432	56.1716	35.4709	61.4374	40.2424	69.7019	16.638	28.8179	46.2694	80.141	24.9366	43.1915	53.4799	92.6299	18.7239	32.4307	44.1441	76.4599	13.5392	53.4799	16.638	3.21431	36.8419	584.936
L-amino acid transmembrane transporter activity [GO:0015179]	16	116	0.452381	0	0	0	0	0	0	0	0	293.783	105.034	47.533	78.0809	261.844	28.7473	71.9903	63.5618	0	0	0	0	0	0	0	0	35.0112	60.6411	87.2812	151.175	26.027	45.08	97.9275	169.615	21.1873	36.6974	23.9968	41.5636	9.58243	16.5973	15.8443	27.4432	33.6553	97.9275	9.58243	10.2195	88.3451	35.7474
gluconokinase activity [GO:0046316]	64	44	0.452381	193.197	125.027	22.6515	105.139	201.535	92.5404	116.101	156.396	244.804	300.63	31.0125	117.086	110.148	37.8908	78.2821	108.639	254.718	349.953	178.018	198.669	343.929	582.857	134.603	36.0599	205.133	92.4338	156.668	84.9505	207.812	124.657	343.065	208.79	126.399	45.4221	205.136	133.225	32.2007	8.32038	96.881	57.2444	92.7684	343.065	32.2007	10.6539	310.864	4.53107
oxoglutarate dehydrogenase complex [GO:0045252]	192	46	0.452381	593.632	891.359	281.783	592.196	801.723	520.223	534.855	338.049	797.994	423.253	669.637	187.579	342.103	346.003	478.831	414.397	423.186	173.505	367.315	282.847	438.245	544.464	634.227	180.651	413.652	126.278	452.495	127.596	233.044	91.2084	714.727	147.464	433.978	78.3121	503.569	80.5933	269.479	83.3597	731.741	139.363	181.524	731.741	233.044	3.13992	498.697	132.932
fatty acid catabolic process [GO:0009062]	48	88	0.452381	158.321	38.2418	173.136	56.8048	51.9779	112.349	41.4097	225.674	52.3664	43.0705	34.4908	189.954	55.538	184.256	146.754	107.14	50.7063	205.016	128.337	34.531	157.743	59.3508	35.8	159.974	39.6704	4.52767	54.3497	3.21821	206.881	17.9331	54.565	4.14914	115.942	11.0458	154.273	6.51763	172.455	12.1551	36.1775	1.90375	67.1748	206.881	36.1775	5.7185	170.704	38.4905
levanase activity [GO:0031219]	80	50	0.452381	511.257	292.377	368.546	378.712	186.442	434.812	363.668	263.153	0	0	0	0	0	0	0	0	204.842	202.276	298.631	118.18	336.617	126.419	187.191	364.427	160.616	185.511	194.518	189.567	155.143	137.763	104.287	95.1712	244.481	222.406	282.625	259.87	244.324	211.601	159.856	148.093	59.485	282.625	104.287	2.71006	178.338	0.763586
acetate biosynthetic process [GO:0019413]	240	48	0.452381	587.052	480.875	464.279	583.13	1461.28	368.671	331.627	540.233	1392.05	311.862	527.805	655.089	475.472	533.367	613.603	357.597	626.445	662.76	383.23	373.247	585.719	1237.86	494.049	450.828	338.912	31.3343	561.682	77.7379	619.361	68.6335	1363.73	114.373	369.833	12.8558	595.458	15.7279	482.825	44.2842	500.91	24.2057	322.868	1363.73	338.912	4.02385	1024.82	4.54702
colicin transport [GO:0042914]	160	86	0.452381	313.903	304.153	145.707	564.729	921.328	326.034	94.1451	325.878	866.989	149.293	315.834	264.988	579.668	140.413	339.078	380.979	769.819	315.651	480.165	123.873	459.279	1160.93	446.124	182.922	122.437	27.6019	638.072	114.34	302.172	32.6061	983.083	156.399	395.726	78.1169	370.753	77.6916	156.347	23.1661	355.37	78.8121	278.667	983.083	122.437	8.0293	860.646	167.778
integral component of cell outer membrane [GO:0045203]	160	86	0.452381	313.903	304.153	145.707	564.729	921.328	326.034	94.1451	325.878	866.989	149.293	315.834	264.988	579.668	140.413	339.078	380.979	769.819	315.651	480.165	123.873	459.279	1160.93	446.124	182.922	122.437	27.6019	638.072	114.34	302.172	32.6061	983.083	156.399	395.726	78.1169	370.753	77.6916	156.347	23.1661	355.37	78.8121	278.667	983.083	122.437	8.0293	860.646	167.778
iron assimilation by chelation and transport [GO:0033214]	160	86	0.452381	313.903	304.153	145.707	564.729	921.328	326.034	94.1451	325.878	866.989	149.293	315.834	264.988	579.668	140.413	339.078	380.979	769.819	315.651	480.165	123.873	459.279	1160.93	446.124	182.922	122.437	27.6019	638.072	114.34	302.172	32.6061	983.083	156.399	395.726	78.1169	370.753	77.6916	156.347	23.1661	355.37	78.8121	278.667	983.083	122.437	8.0293	860.646	167.778
L-idonate 5-dehydrogenase activity [GO:0050572]	48	42	0.452381	121.613	20.5271	24.6074	110.447	374.297	117.638	28.772	178.35	267.563	82.0074	60.816	94.0508	91.6296	41.8118	147.25	205.147	94.2802	112.903	199.901	67.2529	133.418	406.862	32.0193	11.6508	59.3441	27.4848	98.7855	10.1855	128.435	44.2438	349.574	72.866	174.229	49.0796	134.094	12.832	26.0233	15.1303	37.7874	20.7546	103.746	349.574	26.0233	13.4331	323.551	113.614
pyruvate synthase activity [GO:0019164]	3424	1402	0.428571	8534.57	8205.06	7930.81	8174.1	10424.1	8738.56	7804.25	9269.72	10113	8425.06	7687.34	7920.32	7582.66	6929.72	8011.61	8449.14	8062.57	8673.75	8542.3	8663.55	8001.35	10724.3	7538.09	7431.54	8297.62	443.6	7939.78	314.258	8621.26	676.226	10420.4	305.667	8576.67	147.734	8182.51	304.936	7430.69	500.543	7810.17	350.038	903.851	10420.4	7430.69	1.40235	2989.75	365.215
adenylate kinase activity [GO:0004017]	960	770	0.428571	2478.66	2400.02	1852.62	3325.86	3067.18	2885.02	2607.52	2597.01	2322.58	2147.54	1816.22	2483.05	2125.35	2057.94	1826.88	1810.86	3094.8	3112.53	2369.65	1794.29	2315.77	3338.59	2270.14	2200.5	2183.12	407.784	2848.67	636.974	2730.87	335.407	2909.45	526.048	2355.18	537.226	2207.11	339.206	2037.02	174.88	2162.13	306.522	346.017	2909.45	2037.02	1.42829	872.43	368.044
ATP metabolic process [GO:0046034]	880	1146	0.428571	2904.62	2531.33	2425.93	4127.59	2357.33	3094.9	2409.24	2730.96	1683.9	1925.09	1859.33	1563.38	1683.49	1878.97	1818.17	1934.51	1993.87	2116.26	2355.41	2072.68	2229.59	1957.93	2202.89	2668.66	2135.67	248.144	2601.65	1330.58	2136.87	584.061	1999.72	338.653	2461.61	587.439	2317.46	548.531	2324.52	404.49	2197.85	336.026	194.909	2601.65	1999.72	1.30101	601.928	313.437
coenzyme binding [GO:0050662]	2720	3314	0.428571	8534.21	7242.42	6737.65	6616.65	8955.48	7209.16	6691.39	8688.12	7140.37	4603.57	5684.34	6238.81	5045	5628.04	6442.08	5788.32	6168.72	7444.98	6505.38	5348.7	7510.88	7088.07	6151.67	5936.89	5547.89	1058.07	5943.46	809.676	7457.3	1224.7	7727.97	1063.37	6500.95	710.434	7495.72	1046.15	6100.86	572.689	6359.48	799.557	815.08	7727.97	5547.89	1.39296	2180.08	1541.82
glucosamine-1-phosphate N-acetyltransferase activity [GO:0019134]	176	400	0.428571	409.148	380.532	225.467	339.976	304.965	470.835	373.222	253.943	265.96	638.451	471.116	367.839	328.321	313.37	477.382	796.598	294.283	318.325	675.816	374.365	597.05	500.292	661.272	348.003	462.013	152.801	320.86	23.7424	313.369	57.1096	357.073	125.556	647.75	164.685	494.526	95.1168	295.614	63.1683	504.307	143.283	123.502	647.75	295.614	2.1912	352.136	59.736
3-isopropylmalate dehydrogenase activity [GO:0003862]	416	846	0.428571	1281.41	1186.59	1248.92	1245.69	953.542	1240.38	1030.17	1186.69	470.37	662.832	648.244	984.692	978.463	648.397	582.991	421.585	1469.08	1260.34	996.284	1550.68	1148.28	914.558	934.828	1253.66	1081.23	446.122	1231.08	245.636	1143.9	142.715	779.49	268.414	886.083	420.374	1004.23	370.826	1050.32	348.088	923.22	269.359	146.147	1231.08	779.49	1.57934	451.59	285.224
peroxidase activity [GO:0004601]	880	1644	0.428571	2073.71	2221.53	1449.57	3141.18	2758.21	2809.55	2370.13	1901.51	2347.45	1606.36	1392.51	1652.68	2168.28	1266.01	1522.9	1640.06	4036.35	2550.28	2687.99	2450.52	2241.47	2907.46	2472.41	1740.78	2142.34	465.91	3115.27	934.305	2034.82	463.413	2671.04	290.004	2379.2	642.992	1946.03	375.914	1485.45	239.412	2028.82	565.154	495.92	3115.27	1485.45	2.09719	1629.82	555.716
diaminopimelate epimerase activity [GO:0008837]	896	1738	0.428571	2123.93	2080.71	2424.75	2686.76	2399.36	2026.64	1959.17	2764.94	1984.66	1471.43	2174.14	2151.36	2005.76	2020.73	1850.88	1717.24	2497.75	2841.45	1830.77	1769.04	2080.2	2564.95	2072.05	2187.34	1733.21	245.834	2396.76	351.552	2585.91	378.275	2316.32	298.924	1858.22	156.514	2018.33	146.662	2210.94	203.044	2108.97	56.6073	282.856	2585.91	1733.21	1.49198	852.703	487.056
ATPase-coupled organic phosphonate transmembrane transporter activity [GO:0015416]	96	644	0.428571	337.979	349.17	308.808	245.005	293.187	249.286	533.372	511.011	100.534	189.154	132.153	65.7811	63.6721	95.1775	118.642	99.122	144.393	477.613	152.546	380.87	193.774	228.882	171.753	179.495	367.798	172.481	151.023	90.8482	351.468	247.975	207.534	98.0848	166.985	76.116	216.798	111.467	194.493	107.602	217.692	115.572	80.9759	367.798	151.023	2.43537	216.775	56.1152
lipid-A-disaccharide synthase activity [GO:0008915]	16	380	0.428571	118.011	32.6147	138.845	43.2385	229.198	108.059	56.1184	38.3359	0	0	0	0	0	0	0	0	0	0	0	0	0	0	0	0	18.7061	32.4	14.4128	24.9638	12.7786	22.1332	76.3995	132.328	36.0196	62.3878	39.3369	68.1335	46.2817	80.1623	10.8716	18.8301	22.5103	76.3995	10.8716	7.02745	65.5279	122.165
indolepyruvate ferredoxin oxidoreductase activity [GO:0043805]	320	694	0.428571	1136.97	1106.17	1430.14	742.824	833.934	1477.24	1155.43	1282.12	189.264	240.17	456.93	330.289	391.237	408.769	437.497	387.734	866.663	1113.93	987.964	874.538	1011.44	651.192	912.033	1079.65	756.712	468.868	666.908	246.637	908.78	507.996	558.13	332.258	950.98	545.696	861.968	372.923	972.853	518.994	825.044	333.246	144.31	972.853	558.13	1.74306	414.722	143.049
nor-spermidine biosynthetic process [GO:0045312]	16	370	0.428571	0	0	0	0	0	0	0	0	1.20057	6.48263	238.024	1.20533	4.39487	113.654	230.874	310.709	0	0	0	0	0	0	0	0	2.16088	3.74275	1.46496	2.53738	0.401778	0.6959	0.40019	0.69315	103.57	179.388	76.958	133.295	37.8847	65.6182	79.3415	137.423	43.0489	103.57	0.40019	258.801	103.17	97.3568
NADP binding [GO:0050661]	14512	7098	0.428571	38213.3	37955.3	32655.7	41596.4	38799.8	40187.5	40929.3	38333	32131.4	35666.2	33567	32415.2	33625.7	27701.3	31500.9	33633.4	40168.4	37652.1	39613.9	39942	36384.1	37300.3	36316.6	32599	38845.8	2797.52	38463.5	4250.04	36133.4	3238.01	36077.2	3498.44	37811.6	3629.76	35366.1	3470.08	30985.3	2844.18	35946.3	2217.46	2469.61	38845.8	30985.3	1.25368	7860.5	2348.16
ionotropic glutamate receptor activity [GO:0004970]	400	724	0.428571	1278.85	1016.71	1104.37	1540.64	1422.24	1804.53	1850.81	1456.82	524.672	559.787	251.279	338.915	662.133	375.65	502.331	495.991	1154.15	980.378	1258.18	1396.14	1006.12	1019.91	640.782	800.248	1268.91	654.846	1118.97	440.308	925.371	560.979	988.941	449.584	1186.23	657.229	929.099	393.945	760.089	366.016	636.258	382.737	212.94	1268.91	636.258	1.99433	632.653	146.098
hypoxanthine phosphoribosyltransferase activity [GO:0004422]	368	662	0.428571	1037.32	1061.44	1061.2	994.066	1289.13	1035.74	1481.26	1029.62	804.832	424.647	494.977	445.95	547.884	299.721	578.121	756.663	1271.58	1089.26	1059.92	1906.4	1281.79	1157.01	1172.51	1226.33	1270.77	762.973	937.842	365.108	854.945	355.453	1083.66	250.344	950.776	168.541	965.746	357.256	862.416	494.254	909.641	363.378	137.601	1270.77	854.945	1.48637	415.823	239.043
guanine phosphoribosyltransferase activity [GO:0052657]	368	642	0.428571	1037.32	1061.44	1061.2	994.066	1289.13	1035.74	1481.26	1029.62	804.832	424.647	494.977	445.95	547.884	299.721	578.121	756.663	1271.58	1089.26	1059.92	1906.4	1281.79	1157.01	1172.51	1226.33	1270.77	762.973	937.842	365.108	854.945	355.453	1083.66	250.344	950.776	168.541	965.746	357.256	862.416	494.254	909.641	363.378	137.601	1270.77	854.945	1.48637	415.823	239.043
negative regulation of translational elongation [GO:0045900]	192	392	0.428571	357.466	431.671	189.216	446.856	1309.7	383.011	566.885	325.509	854.735	537.606	297.271	182.597	453.478	119.626	212.334	325.512	576.444	465.41	595.29	776.656	547.381	997.558	536.623	444.2	627.049	130.388	492.259	72.981	324.505	141.409	1054	232.675	434.605	142.096	372.394	168.021	251.014	170.883	421.855	119.978	251.428	1054	251.014	4.19896	802.984	255.312
prephenate dehydrogenase (NAD+) activity [GO:0008977]	64	826	0.428571	183.693	108.553	137.494	55.1059	114.894	74.2238	98.0538	133.588	419.846	197.26	199.875	234.087	196.932	201.067	271.019	176.544	69.3896	158.533	89.1859	88.782	207.237	109.309	145.497	130.628	128.032	60.132	107.142	78.0872	175.403	52.3301	214.683	177.698	113.318	55.2641	220.65	45.1816	156.396	38.8379	151.308	45.9375	43.0418	220.65	107.142	2.05941	113.507	268.768
prephenate dehydrogenase (NADP+) activity [GO:0004665]	64	826	0.428571	183.693	108.553	137.494	55.1059	114.894	74.2238	98.0538	133.588	419.846	197.26	199.875	234.087	196.932	201.067	271.019	176.544	69.3896	158.533	89.1859	88.782	207.237	109.309	145.497	130.628	128.032	60.132	107.142	78.0872	175.403	52.3301	214.683	177.698	113.318	55.2641	220.65	45.1816	156.396	38.8379	151.308	45.9375	43.0418	220.65	107.142	2.05941	113.507	268.768
tyrosine biosynthetic process [GO:0006571]	64	826	0.428571	183.693	108.553	137.494	55.1059	114.894	74.2238	98.0538	133.588	419.846	197.26	199.875	234.087	196.932	201.067	271.019	176.544	69.3896	158.533	89.1859	88.782	207.237	109.309	145.497	130.628	128.032	60.132	107.142	78.0872	175.403	52.3301	214.683	177.698	113.318	55.2641	220.65	45.1816	156.396	38.8379	151.308	45.9375	43.0418	220.65	107.142	2.05941	113.507	268.768
serine O-acetyltransferase activity [GO:0009001]	64	622	0.428571	228.834	239.124	294.124	199.004	204.55	241.464	254.703	325.004	101.488	88.2937	153.64	134.017	67.3102	150.452	90.8454	102.462	89.7984	138.83	119.85	238.067	86.6475	97.2088	118.927	120.583	193.688	91.6523	118.704	70.4447	199.283	108.904	134.416	60.7758	154.592	75.7339	135.442	80.9071	188.386	92.7815	170.564	61.8599	30.6111	199.283	118.704	1.67882	80.5793	158.998
phosphatidylserine decarboxylase activity [GO:0004609]	32	434	0.428571	98.4786	75.2823	133.566	65.9084	98.6585	128.067	71.6985	122.701	0	0	0	0	0	0	0	0	99.2466	94.146	118.645	103.587	155.403	240.117	97.3397	27.9023	58.4286	53.0533	55.0517	50.5062	72.2825	64.2061	112.925	120.692	82.2372	71.3751	84.6273	78.6222	53.8229	70.455	57.5406	51.0375	20.5287	112.925	53.8229	2.09809	59.1022	276.62
fatty acid elongation [GO:0030497]	240	208	0.428571	732.334	645.718	597.245	630.206	1575.78	717.149	547.371	623.273	798.924	508.196	601.605	321.645	421.052	284.977	566.638	392.867	528.145	440.958	494.828	432.771	665.924	1299.15	619.988	425.089	496.112	58.2477	526.468	104.587	461.959	151.907	1224.62	393.752	534.948	165.822	654.965	83.3899	435.77	156.408	622.437	22.1585	255.521	1224.62	435.77	2.81023	788.846	134.995
phosphatidylethanolamine biosynthetic process [GO:0006646]	32	332	0.428571	98.4786	75.2823	133.566	65.9084	98.6585	128.067	71.6985	122.701	0	0	0	0	0	0	0	0	99.2466	94.146	118.645	103.587	155.403	240.117	97.3397	27.9023	58.4286	53.0533	55.0517	50.5062	72.2825	64.2061	112.925	120.692	82.2372	71.3751	84.6273	78.6222	53.8229	70.455	57.5406	51.0375	20.5287	112.925	53.8229	2.09809	59.1022	261.516
lysine biosynthetic process via diaminopimelate, diaminopimelate-aminotransferase pathway [GO:0033362]	32	110	0.428571	70.1224	102.784	103.984	204.494	80.4376	63.3013	86.8443	145.614	0	0	0	0	0	0	0	0	185.169	61.7037	30.3009	106.787	44.7595	131.296	85.2928	120.779	64.5437	56.7789	129.888	112.9	69.1059	73.0886	70.5778	66.2008	31.2007	31.6603	38.294	35.5055	74.9209	65.4246	62.6923	54.993	29.6687	129.888	31.2007	4.16297	98.6869	11.6966
regulation of apoptotic process [GO:0042981]	32	280	0.428571	138.87	75.2897	94.287	98.6838	33.1656	304.781	194.342	40.3317	0	0	0	0	0	0	0	0	83.8548	51.7586	165.133	99.4753	133.856	38.4524	84.1996	234.611	97.939	97.1801	60.8462	53.2134	30.6968	27.1912	23.8727	20.8426	156.638	152.568	90.9089	78.7693	109.633	118.056	53.1631	46.2556	44.4445	156.638	23.8727	6.56139	132.765	37.9871
protein secretion by the type I secretion system [GO:0030253]	16	62	0.428571	193.616	221.516	90.6963	48.245	35.0338	233.544	84.0432	76.5626	0	0	0	0	0	0	0	0	0	0	0	0	0	0	0	0	28.0144	48.5224	16.0817	27.8543	25.5209	44.2034	11.6779	20.2268	77.848	134.837	64.5386	111.784	30.2321	52.3636	73.8388	127.893	26.713	77.848	11.6779	6.66625	66.17	6.73439
type I protein secretion system complex [GO:0030256]	16	62	0.428571	193.616	221.516	90.6963	48.245	35.0338	233.544	84.0432	76.5626	0	0	0	0	0	0	0	0	0	0	0	0	0	0	0	0	28.0144	48.5224	16.0817	27.8543	25.5209	44.2034	11.6779	20.2268	77.848	134.837	64.5386	111.784	30.2321	52.3636	73.8388	127.893	26.713	77.848	11.6779	6.66625	66.17	6.73439
GMP synthase activity [GO:0003921]	128	316	0.428571	483.821	459.128	714.781	482.988	299.294	518.596	254.585	442.045	53.4852	81.5437	96.3664	77.3619	104.416	91.4323	138.403	234.517	325.971	305.726	243.998	252.903	304.886	275.288	309.48	566.418	196.344	99.4233	304.458	190.201	275.044	184.267	209.356	135.52	332.371	161.346	309.037	172.746	457.544	325.624	288.325	182.304	80.7066	457.544	196.344	2.33032	261.2	80.2062
cellobiose epimerase activity [GO:0047736]	80	394	0.428571	340.606	144.165	255.894	236.206	130.712	441.581	79.781	309.938	120.145	125.475	231.586	160.27	302.74	150.711	273.962	411.621	234.901	110.54	52.6788	154.359	131.718	55.2737	131.913	47.6042	119.872	37.6035	257.949	38.7954	193.582	103.789	102.044	40.8471	301.96	216.403	248.762	106.7	151.403	104.147	169.221	54.3561	70.8287	301.96	102.044	2.95913	199.916	139.058
L-lysine catabolic process to acetate [GO:0019475]	832	328	0.428571	2040.35	2744.34	2452.53	1653.32	2493.57	2448.41	2503.77	1647.02	1514.4	1390.65	1235.46	824.353	918.883	1407.95	1419.8	1808.57	1769.23	1948.62	3230.97	3026.4	2630.94	3006.93	2756.54	2628.8	2306.94	835.449	1447.14	461.143	1473.33	581.91	2338.3	758.283	2495.99	712.393	2030.36	605.633	2163.09	659.886	2245.45	874.699	395.354	2495.99	1447.14	1.72477	1048.84	87.9628
fumarate metabolic process [GO:0006106]	144	246	0.428571	494.708	440.419	378.61	203.955	568.684	395.296	218.573	158.323	448.351	224.928	451.814	158.512	244.269	355.486	460.149	420.255	242.914	177.736	461.819	156.51	517.115	456.056	406.269	372.553	200.004	37.8002	230.379	22.8942	164.857	11.1542	491.03	67.3605	425.79	33.605	490.657	28.6984	368.883	11.9907	432.834	23.7007	132.945	491.03	164.857	2.97853	326.174	109.585
tricarboxylic acid cycle enzyme complex [GO:0045239]	144	246	0.428571	494.708	440.419	378.61	203.955	568.684	395.296	218.573	158.323	448.351	224.928	451.814	158.512	244.269	355.486	460.149	420.255	242.914	177.736	461.819	156.51	517.115	456.056	406.269	372.553	200.004	37.8002	230.379	22.8942	164.857	11.1542	491.03	67.3605	425.79	33.605	490.657	28.6984	368.883	11.9907	432.834	23.7007	132.945	491.03	164.857	2.97853	326.174	109.585
arginine catabolic process [GO:0006527]	16	404	0.428571	0	0	0	0	0	0	0	0	0	0	0	0	0	0	0	0	165.692	84.2925	108.683	51.8511	183.588	220.706	167.754	24.2458	17.2837	29.9362	55.2307	95.6624	28.0975	48.6663	73.5687	127.425	36.2276	62.7481	61.1959	105.994	8.08194	13.9983	55.9181	96.853	23.0581	73.5687	8.08194	9.10285	65.4867	237.137
2-dehydro-3-deoxy-phosphogluconate aldolase activity [GO:0008675]	512	256	0.428571	1577.41	1740.93	1565.99	1504.64	1102.72	1228.46	1167.84	1446.77	932.714	1224.64	1146.83	1043.98	1225.73	990.344	1251.62	1293.14	1341.3	1272.67	1216.27	1164.25	1242.73	907.816	1404.03	1080.98	1185.58	33.8782	1357.22	140.136	1254.47	202.01	981.084	106.076	1245.96	41.3128	1357.25	190.713	1212.44	309.522	1430.6	297.941	138.075	1430.6	981.084	1.45818	449.515	134.111
protein homotetramerization [GO:0051289]	960	746	0.428571	2875.78	3032.03	1604.4	2528.86	4257.84	2807.74	2123.42	2395.03	3839.6	1053.79	2553.37	1348.29	1718.83	960.609	2130.23	1778.96	2689.26	2464.12	2502.97	1928.29	3126.54	4949.58	2922.38	1684.56	1701.83	569.641	2312.32	520.194	2069.15	625.235	4349.01	560.578	2363.22	528.437	2710.85	518.229	1416.52	396.863	2835.93	250.769	895.977	4349.01	1416.52	3.0702	2932.48	363.199
cobalt ion binding [GO:0050897]	32	128	0.428571	85.6659	90.4454	107.114	163.242	123.915	84.745	227.397	48.9589	0	0	0	0	0	0	0	0	203.875	49.9972	76.1563	180.875	82.6421	96.4994	100.603	140.265	136.091	120.131	122.373	107.908	32.9854	28.5709	73.4715	65.088	53.6338	46.6463	56.1027	48.6099	82.4598	73.3107	63.6829	55.3843	35.2279	136.091	32.9854	4.12578	103.105	60.9411
orotate reductase (NADH) activity [GO:0004589]	96	92	0.428571	233.91	221.704	186.972	194.178	263.203	280.372	245.855	261.353	248.95	312.367	204.63	278.815	171.327	186.407	246.164	246.405	219.216	250.045	267.807	248.641	232.198	282.282	247.253	209.293	268.954	37.6222	194.907	23.9528	263.404	14.4942	264.812	16.7241	264.861	17.1741	237.424	7.6175	194.224	13.053	224.529	21.4518	31.5972	268.954	194.224	1.38477	74.7305	12.6819
mannitol transport [GO:0015797]	32	92	0.428571	0	0	0	0	0	0	0	0	124.318	143.253	172.634	51.6602	170.812	34.1752	120.793	192.68	164.69	51.0437	154.299	162.253	114.756	158.559	170.737	33.4105	101.835	88.7021	111.834	96.8995	34.2346	29.6497	94.2925	83.4352	115.66	101.986	78.5162	68.064	22.5286	19.5141	114.457	99.1272	36.6721	115.66	22.5286	5.13391	93.1311	148.17
protein-phosphocysteine-mannitol phosphotransferase system transporter activity [GO:0090565]	32	92	0.428571	0	0	0	0	0	0	0	0	124.318	143.253	172.634	51.6602	170.812	34.1752	120.793	192.68	164.69	51.0437	154.299	162.253	114.756	158.559	170.737	33.4105	101.835	88.7021	111.834	96.8995	34.2346	29.6497	94.2925	83.4352	115.66	101.986	78.5162	68.064	22.5286	19.5141	114.457	99.1272	36.6721	115.66	22.5286	5.13391	93.1311	148.17
bacterial-type flagellum organization [GO:0044781]	16	168	0.428571	23.4542	91.8997	19.8726	74.5907	111.637	133.3	198.062	55.7446	0	0	0	0	0	0	0	0	0	0	0	0	0	0	0	0	66.0207	114.351	24.8636	43.065	18.5815	32.1841	37.2123	64.4536	44.4333	76.9607	7.81807	13.5413	6.62421	11.4735	30.6332	53.0583	19.8266	66.0207	6.62421	9.96659	59.3965	78.2491
chaperone-mediated protein folding [GO:0061077]	144	190	0.428571	479.424	567.538	69.9907	553.899	523.252	783.684	433.957	233.073	199.509	102.846	200.758	84.0609	10.4553	13.9707	206.764	321.126	448.646	278.229	698.256	296.793	440.486	581.155	526.097	122.412	277.866	166.365	337.667	288.219	198.454	101.608	434.639	205.676	601.022	246.132	375.558	147.471	68.7911	54.2306	431.465	200.869	162.204	601.022	68.7911	8.73691	532.231	101.087
cell adhesion [GO:0007155]	128	1870	0.428571	282.574	169.469	193.625	297.155	497.714	285.249	892.929	376.421	513.162	975.247	186.578	308.358	286.286	208.514	361.868	259.365	151.383	283.875	226.823	120.693	295.825	530.873	251.059	213.904	662.957	471.414	244.942	81.2057	322.885	47.9527	513.916	16.5919	257.146	29.276	313.422	42.4751	205.347	10.5039	202.369	43.0259	164.108	662.957	202.369	3.27598	460.588	631.517
thiazole biosynthetic process [GO:0052837]	16	46	0.428571	163.352	157.036	9.77179	7.26827	320.15	146.14	171.007	48.999	0	0	0	0	0	0	0	0	0	0	0	0	0	0	0	0	57.0022	98.7308	2.42276	4.19634	16.333	28.2896	106.717	184.839	48.7132	84.3737	54.4507	94.3114	3.25726	5.64174	52.3452	90.6646	34.7298	106.717	2.42276	44.0476	104.294	72.8625
nitrate reductase complex [GO:0009325]	48	96	0.428571	0	0	0	0	0	0	0	0	390.063	172.298	161.911	214.359	322.356	192.875	253.612	182.493	237.167	47.3831	128.388	30.5013	80.4058	357.164	47.0593	13.3623	67.5997	91.9448	186.508	167.042	87.2475	112.603	249.076	216.332	103.627	93.7323	111.339	129.605	68.7459	107.707	69.6568	83.2874	65.8722	249.076	67.5997	3.68457	181.476	48.1109
scyllo-inosamine-4-phosphate amidinotransferase activity [GO:0015069]	48	30	0.428571	91.3857	131.229	198.922	86.3753	103.479	78.0852	143.686	107.243	102.141	84.6333	109.41	120.791	62.6165	196.883	109.012	94.3435	71.8691	130.341	95.753	135.496	86.5023	99.5402	125.234	184.38	121.272	31.993	73.6203	11.9758	119.459	11.6068	101.72	2.00261	89.3939	9.81894	95.6335	11.8409	193.395	7.8736	121.958	11.2725	36.1963	193.395	73.6203	2.62692	119.775	1
glucarate catabolic process [GO:0019394]	144	42	0.428571	459.156	351.711	57.1022	411.238	975.479	253.704	77.9939	393.207	1150.44	89.9416	321.392	495.87	483.459	41.636	466.316	229.415	478.273	433.854	228.227	68.1193	438.842	1005.41	377.39	35.1735	78.6849	10.9276	457.656	40.2832	440.977	51.7006	1043.78	93.5783	237.115	14.3782	454.771	14.2522	44.6373	11.2682	350.164	28.0307	311.662	1043.78	44.6373	23.3836	999.141	6.66944
sucrose metabolic process [GO:0005985]	240	250	0.428571	447.942	740.147	701.498	813.388	2233.19	624.699	658.423	1003.36	342.329	323.308	392.908	327.961	172.551	388.639	312.631	569.14	501.12	613.175	498.177	483.024	379.672	1271.5	418.262	443.805	488.252	167.619	495.686	320.453	648.166	339.058	1282.34	945.477	564.005	63.417	380.082	67.6564	511.314	166.998	517.106	193.575	281.508	1282.34	380.082	3.37385	902.256	3.975
sarcosine reductase activity [GO:0033794]	432	66	0.428571	1094.89	1373.35	1164.16	772.21	1101.96	1092.88	1221.47	1303.99	661.72	913.401	888.029	1139.85	516.191	845.658	766.442	773.563	792.971	1215.7	1233.68	1287.28	1175.59	1194.78	1421.83	1165.08	1140.72	199.593	693.791	154.156	1219.85	82.1469	986.153	284.774	1033.37	235.761	1012.31	216.716	1058.3	184.154	1227.74	295.194	169.579	1227.74	693.791	1.76961	533.947	4.20622
L-idonate catabolic process [GO:0046183]	80	42	0.428571	121.613	20.5271	24.6074	110.447	374.297	117.638	28.772	178.35	512.367	382.637	91.8285	211.137	201.777	79.7026	225.532	313.786	210.072	272.584	309.13	147.302	261.824	742.538	58.1645	21.0578	186.237	180.117	174.099	55.28	220.69	47.8377	543.067	186.03	246.851	111.927	202.99	72.7728	41.7892	32.8819	56.84	35.6691	154.02	543.067	41.7892	12.9954	501.278	113.614
4-hydroxyphenylacetate decarboxylase activity [GO:0043722]	160	16	0.419169	292.688	673.202	441.568	445.165	599.028	488.493	463.17	375.692	230.716	187.891	347.9	226.264	163.556	352.353	116.433	132.236	361.818	348.437	548.341	489.956	316.144	608.916	688.816	436.423	380.339	167.202	323.513	144.659	316.798	79.5799	479.553	215.556	389.69	224.961	241.755	109.164	410.115	50.0891	569.973	192.479	101.879	569.973	241.755	2.35765	328.218	1
nicotinate dehydrogenase activity [GO:0050138]	16	4	0.412393	0	0	0	0	0	0	0	0	44.0839	63.5377	210.993	93.3023	96.2326	119.535	131.722	150.878	0	0	0	0	0	0	0	0	21.1792	36.6835	32.0775	55.5599	31.1008	53.8681	14.6946	25.4519	50.2926	87.1093	43.9072	76.0496	39.8449	69.0133	70.3308	121.817	17.4986	70.3308	14.6946	4.78616	55.6362	1
glycerol-1-phosphate dehydrogenase [NAD(P)+] activity [GO:0050492]	16	4	0.412393	81.0682	86.314	24.6185	94.7817	143.876	182.154	179.679	128.786	0	0	0	0	0	0	0	0	0	0	0	0	0	0	0	0	59.8931	103.738	31.5939	54.7223	42.9287	74.3546	47.9588	83.0671	60.7179	105.166	27.0227	46.8048	8.20616	14.2135	28.7713	49.8334	17.9366	60.7179	8.20616	7.39906	52.5117	1
oligogalacturonide lyase activity [GO:0047487]	16	4	0.405262	0	0	0	0	0	0	0	0	0	0	0	0	0	0	0	0	169.09	146.151	124.267	175.307	150.496	164.918	102.053	156.64	58.4356	101.214	56.3632	97.624	48.7169	84.3801	54.9725	95.2152	41.4224	71.7456	50.1655	86.8892	52.2133	90.4362	34.0177	58.9203	8.1963	58.4356	34.0177	1.7178	24.418	1
cytosolic small ribosomal subunit [GO:0022627]	5744	1934	0.404762	12759.2	14093.3	16949.9	13418.8	15783.1	11401.6	11683.1	15851.5	13804.8	11966.8	12335.5	14533	12501.4	14430.9	11648.8	10618.3	14049.5	16242.8	12298.2	12321	12866.3	15174.8	14011.2	15881.6	11990.3	319.607	13323.2	778.446	15542.4	895.774	14920.9	1013.29	11439.3	840.579	12424.8	674.158	15754.1	1264.33	13480	992.041	1642.69	15754.1	11439.3	1.37719	4314.78	525.906
nucleotide biosynthetic process [GO:0009165]	2448	1316	0.404762	6346.59	7058.82	7916.99	6771.44	6600.73	6165.77	6357.99	7515.82	5531.3	3728.59	5020.21	6003.36	4858.28	5941.96	4753.52	4169.73	5633.46	6804.42	4717.53	4882.46	5540.8	6315.06	5700.65	6891.59	4989.68	1317.97	5754.39	962.295	6774.53	756.674	6149.03	553.712	5017.68	1031.31	5546.97	796.557	6916.85	987.755	5926.56	1037.91	718.389	6916.85	4989.68	1.38623	1927.16	204.298
ribose phosphate diphosphokinase activity [GO:0004749]	2448	1316	0.404762	6346.59	7058.82	7916.99	6771.44	6600.73	6165.77	6357.99	7515.82	5531.3	3728.59	5020.21	6003.36	4858.28	5941.96	4753.52	4169.73	5633.46	6804.42	4717.53	4882.46	5540.8	6315.06	5700.65	6891.59	4989.68	1317.97	5754.39	962.295	6774.53	756.674	6149.03	553.712	5017.68	1031.31	5546.97	796.557	6916.85	987.755	5926.56	1037.91	718.389	6916.85	4989.68	1.38623	1927.16	204.298
phenylalanine-tRNA ligase activity [GO:0004826]	1632	2852	0.404762	4368.25	5894.42	4165.54	4133.35	3830.6	4371.55	4413.23	4348.49	2334.29	2973	3177.86	3030.86	2690.56	3011.45	2700.68	2639.32	4375.79	4343.53	4943.84	4785.95	5016.88	4482.19	4851	4305.17	4057.39	957.422	3733.23	911.083	3907.63	759.307	3549.03	1101.28	3984.91	1199.93	4028.6	1194.87	3827.39	710.062	4641.09	1370.39	320.502	4641.09	3549.03	1.30771	1092.07	752.508
oxidoreductase activity, oxidizing metal ions [GO:0016722]	112	198	0.404762	251.967	133.649	143.234	272.424	391.821	245.872	155.35	258.037	334.963	82.2634	97.0438	92.256	216.12	14.8808	121.328	68.7108	526.393	533.623	434.983	575.628	364.678	810.557	393.489	255.931	271.08	266.265	338.312	165.298	294.639	222.949	512.447	259.731	249.855	183.169	245.991	121.785	138.015	120.61	208.061	161.625	110.249	512.447	138.015	3.71298	374.432	41.6379
polyamine transport [GO:0015846]	16	1062	0.404762	0	0	0	0	0	0	0	0	0	0	0	0	0	0	0	0	85.4989	28.992	36.8566	110.429	171.481	210.716	366.491	190.277	36.8096	63.7561	28.4996	49.3628	9.664	16.7385	70.2386	121.657	12.2855	21.2791	57.1604	99.0048	63.4255	109.856	122.164	211.594	36.9059	122.164	9.664	12.6411	112.5	330.217
CO-methylating acetyl-CoA synthase activity [GO:0043884]	1408	450	0.404762	3267.8	3550.3	3350.49	4166.81	4005.87	4010	4359.85	2715.21	3400.28	4488.43	3455.86	2430.72	3886.09	2897.49	2907.12	3586.64	4361.28	2499.72	4592.78	4462.85	3138.58	3429.26	3385.38	2970.85	4437.04	68.0656	4138.06	238.897	2548.55	148.401	3611.8	341.58	4063.14	505.168	3104.5	182.736	3072.95	243.145	3463.85	82.7459	636.505	4437.04	2548.55	1.74101	1888.49	51.1811
CTP salvage [GO:0044211]	80	454	0.404762	363.289	187.378	205.182	304.598	460.762	180.1	81.5156	173.93	355.077	158.562	209.652	168.365	130.941	196.365	257.661	296.284	68.6311	98.7643	157.38	111.538	112.331	186.86	114.349	92.5915	117.205	38.8348	168.057	122.284	147.02	41.8831	334.233	138.136	211.255	74.5087	244.427	126.001	164.713	62.6145	170.46	49.853	68.3393	334.233	117.205	2.85169	217.028	372.967
NAD+ binding [GO:0070403]	2944	1160	0.404762	8054.36	8125.5	6683.46	9310.91	8741.93	7360.86	8087.45	7799.29	7868.79	6839.43	6686.48	6353.46	7221.23	5071.03	6413.42	5958.5	8960.02	6610.69	6709.77	8128.09	7166.87	8229.43	7032.31	6042.53	7684.99	732.558	8497.38	1119.02	6921.15	771.294	8280.05	438.765	6676.38	701.773	7211.55	821.382	5932.34	811.847	7281.43	751.159	841.141	8497.38	5932.34	1.43238	2565.05	336.025
L-aspartate:fumarate oxidoreductase activity [GO:0044318]	752	1008	0.404762	1735.02	2478.01	1794.69	1914.42	2063.91	2216.04	2744.89	1421.53	1403.74	2097.92	1859.31	1540.91	1766.27	1857.3	1496.93	1362.42	1908.72	1692.51	1772.65	1935.16	1443.96	1556.38	2121.81	1702.25	2259.32	428.319	1863.13	83.9385	1551.65	135.809	1674.68	345.618	1783.7	426.916	1558.64	155.036	1784.75	78.0034	2153.04	310.53	258.895	2259.32	1551.65	1.45607	707.669	177.829
transcription antitermination [GO:0031564]	1680	2142	0.404762	4970.76	5140.53	4152.03	4359.67	4777.59	5903.92	4772.93	4334.88	3502	3100.96	3228.52	2935.22	2890.75	2569.49	3252.2	3683.42	4200.05	4295.41	4505.16	4600.64	4478.18	5061.24	4537.08	4075.82	4158.18	919.623	3816.82	805.965	3855.17	796.947	4446.95	830.544	4697.5	1122.67	4233.71	884.982	3599.11	892.493	4302.04	977.434	362.238	4697.5	3599.11	1.30518	1098.39	718.905
IMP biosynthetic process [GO:0006188]	992	428	0.404762	2402.9	2725.68	3224.85	3244.12	2463.82	2273.45	2775.49	3011.84	1477.3	5205.77	1742.32	1639.55	2210.39	1921.15	1440.24	1165.78	2764.23	2815.51	1812.23	2030.9	2217.81	1781.9	2377.49	3008.31	3337.39	1660.35	2739.58	517.309	2488.97	742.135	1907.67	505.141	1750.49	556.408	2020.32	510.812	2718.1	698.625	2281.83	498.609	524.438	3337.39	1750.49	1.90655	1586.9	71.1813
protein serine/threonine kinase activity [GO:0004674]	912	1814	0.404762	2190.24	2519.59	2226.09	2910.47	2472.34	2092.77	2738.48	2517.17	1708.66	1752.75	1833.6	1884.67	1672.63	1962.57	1674.14	1651.08	2364.2	2603.05	2072.53	2501.9	2238.64	2518.76	2496.49	2623.07	2331.05	514.597	2315.77	620.341	2334.97	392.323	2233.25	454.905	1938.79	249.373	2034.34	312.879	2270.58	332.488	2283.23	389.56	148.784	2334.97	1938.79	1.20434	396.172	458.895
uracil phosphoribosyltransferase activity [GO:0004845]	720	452	0.404762	2058.97	2368.75	1420.59	2231.98	2414.55	2322.92	2188.22	1934.2	1917.71	1168.3	1844.27	1299.09	1401.64	1135.23	1568.08	1771.53	1694.73	1472.72	1511.63	1665.59	1557.75	2127.56	2208.85	1211.59	1674.04	510.01	1776.12	421.11	1568.67	328.249	2153.27	249.419	1868.69	414.281	1728.27	286.444	1255.8	147.731	2140.62	268.811	295.18	2153.27	1255.8	1.71466	897.47	121.221
methionine gamma-lyase activity [GO:0018826]	224	292	0.404762	477.505	353.943	572.53	400.784	337.855	550.79	569.597	509.264	185.989	676.472	841.446	208.954	211.444	298.183	247.552	231.512	768.401	936.442	610.305	1196.68	631.007	528.664	1290.85	712.7	814.249	335.476	460.21	283.194	551.553	365.583	350.836	171.706	464.203	203.701	452.021	192.994	527.804	210.847	828.746	468.582	174.194	828.746	350.836	2.3622	477.91	21.7556
coenzyme F420-0:L-glutamate ligase activity [GO:0052618]	32	134	0.404762	0	0	0	0	0	0	0	0	56.3077	79.0537	173.391	37.4375	51.449	37.2134	123.314	586.274	37.0803	31.0365	537.492	59.5362	76.3981	40.2466	143.899	40.8943	46.1966	41.1805	29.5098	26.5468	22.8247	20.0242	32.1848	29.0066	374.588	325.319	66.5708	62.2418	26.0359	22.6227	105.764	92.7733	119.091	374.588	22.8247	16.4116	351.764	35.5406
4-hydroxybenzoate decarboxylase activity [GO:0018799]	32	74	0.404762	210.842	166.296	150.37	351.868	178.358	236.026	465.13	285.011	0	0	0	0	0	0	0	0	0	0	0	0	0	0	0	0	155.043	268.543	117.289	203.151	95.0036	164.551	59.4526	102.975	78.6754	136.27	70.2808	121.73	50.1234	86.8162	55.4321	96.0112	35.9534	155.043	50.1234	3.09324	104.92	6.00863
nitrogen fixation [GO:0009399]	448	646	0.404762	1223.62	1817.41	1058.55	1425.35	1140.26	1602.95	1574.94	1004.45	592.813	770.219	1002.44	389.325	602.165	359.146	524.656	720.486	1350.39	1080.17	1697.46	1651.95	1477.79	1354.9	1622.36	1194.87	1332.37	488.358	1125.97	455.174	824.649	378.897	1029.32	392.97	1340.3	538.85	1075.36	493.562	870.856	448.365	1480.74	425.539	233.462	1480.74	824.649	1.7956	656.088	86.6093
glutaconate CoA-transferase activity [GO:0018730]	128	84	0.404762	197.186	462.675	444.798	202.031	313.254	195.464	263.963	544.887	343.611	139.835	371.984	420.34	223.275	331.508	138.743	94.8728	208.334	411.664	175.443	333.908	184.487	299.419	463.679	350.503	245.902	98.289	211.213	10.9106	458.964	74.5381	318.761	22.6052	155.26	53.2463	173.472	30.7387	375.603	60.6731	432.78	52.653	117.497	458.964	155.26	2.9561	303.704	18.6589
substituted mannan metabolic process [GO:0006080]	96	476	0.404762	446.47	367.551	255.628	326.747	161.32	480.269	243.738	439.686	16.7443	61.4169	120.862	43.9943	68.455	269.505	173.589	164.591	228.33	252.81	140.909	124.917	412.032	145.173	113.302	413.148	143.357	92.5485	207.844	130.359	245.497	197.947	107.746	79.2219	261.923	189.464	344.031	148.608	312.76	87.2144	200.572	144.657	80.0789	344.031	107.746	3.19299	236.285	40.1155
amylosucrase activity [GO:0047669]	272	182	0.404762	573.058	537.473	702.507	690.905	726.116	533.465	639.387	542.67	809.313	567.553	630.436	665.562	753.453	814.208	672.49	661.187	619.507	372.175	391.324	561.116	507.191	646.608	439.791	672.989	589.352	43.4511	687.955	67.0214	526.802	147.336	727.346	81.3592	528.659	134.996	584.246	83.2152	729.902	74.4886	535.9	95.3322	88.0165	729.902	526.802	1.38553	203.1	3.6558
nucleobase-containing compound kinase activity [GO:0019205]	32	38	0.404762	103.887	110.901	75.0737	121.532	151.771	143.846	58.2867	173.533	0	0	0	0	0	0	0	0	119.331	196.096	134.605	21.8157	124.339	161.558	101.392	71.0255	26.7008	29.4488	80.2876	69.5398	123.21	107.298	104.443	90.5826	92.8171	80.5146	76.0756	66.6723	48.6997	42.2238	70.7642	61.4678	30.5052	123.21	26.7008	4.61446	96.5089	54.7021
ligand-gated channel activity [GO:0022834]	160	180	0.404762	313.903	304.153	145.707	564.729	921.328	326.034	94.1451	325.878	866.989	149.293	315.834	264.988	579.668	140.413	339.078	380.979	769.819	315.651	480.165	123.873	459.279	1160.93	446.124	182.922	122.437	27.6019	638.072	114.34	302.172	32.6061	983.083	156.399	395.726	78.1169	370.753	77.6916	156.347	23.1661	355.37	78.8121	278.667	983.083	122.437	8.0293	860.646	167.778
GDP-mannose biosynthetic process [GO:0009298]	64	156	0.404762	160.894	168.83	20.2279	128.361	1356.41	174.888	97.9549	202.151	0	0	0	0	0	0	0	0	168.614	238.727	224.443	116.918	200.128	806.645	216.481	61.5472	71.6242	62.7489	98.9917	88.0601	146.96	128.578	721.02	682.249	133.11	117.909	120.341	106.048	27.2584	31.3701	128.437	113.753	221.631	721.02	27.2584	26.4513	693.762	45.5597
conjugation [GO:0000746]	128	120	0.404762	435.23	396.055	23.8046	144.327	1085.51	479.271	242.048	290.464	487.993	286.045	189.651	73.7374	77.7212	19.6767	482.501	440.345	96.1106	217.767	469.825	493.182	447.769	846.445	334.964	65.1363	340.425	134.108	106.053	34.3979	193.99	110.302	806.649	300.739	463.147	20.3039	455.167	24.4887	36.2059	25.1394	306.89	106.027	243.666	806.649	36.2059	22.2795	770.443	206.924
ATPase activity, coupled to transmembrane movement of substances [GO:0042626]	800	12880	0.380952	1907.88	2152.01	2058.37	1364.17	1943.21	2012.78	1440.55	1992.05	2341.38	1396.26	2167.58	1593.55	1572.4	1681.64	2264.58	1881.46	1878.55	2251.56	1860.8	2015.63	2113.26	2433.15	2182.8	1961.49	1617.48	345.521	1605.04	258.738	1945.72	331.445	2239.24	260.449	1918.34	82.4314	2095.24	179.03	1900.5	195.632	2167.47	15.3925	234.078	2239.24	1605.04	1.39513	634.203	3987.32
negative regulation of DNA recombination [GO:0045910]	96	1648	0.380952	316.283	417.484	539.611	291.501	320.778	327.145	432.963	263.24	290.089	228.652	244.403	212.438	190.627	186.95	230.599	251.824	106.218	121.068	99.3215	142.112	106.202	96.2862	98.8194	134.904	267.909	149.347	196.115	92.7634	198.915	72.0445	235.718	121.722	226.097	116.07	217.695	105.633	287.155	220.176	253.569	159.53	32.3817	287.155	196.115	1.46421	91.0393	238.663
phosphoglycerate mutase activity [GO:0004619]	2016	1910	0.380952	4826.04	4882.57	4139.05	6171.86	6065.82	5303.68	6104.42	5012.97	5811.23	5069.1	4381.15	4086.94	5539.4	3766.67	4078.03	4114.27	5827.71	4836.43	5801.02	5646.39	5465.49	6716.64	4994.06	4349.23	5606.64	518.801	5846.32	316.645	4645.45	491.668	6197.9	466.928	5072.99	866.716	4789.85	694.437	4084.98	295.022	4752.59	326.473	703.938	6197.9	4084.98	1.51724	2112.91	1067.57
sequence-specific DNA binding [GO:0043565]	1840	28746	0.380952	4517.41	6312.2	4922.66	4333.21	6980.19	4242.67	7330.57	4661.03	3922.13	4298.68	3819.02	2999.39	2566.29	3125.19	2738.15	2599.1	4525.49	4783.66	4703.63	7508.84	4585.9	5223.27	6348.14	5025.47	6379.36	1804.13	3808.33	1079.92	4148.03	996.635	5375.2	1534.68	3848.47	1106.26	3947.16	1047.58	4357.77	1068.68	5493.12	1449.93	956.675	6379.36	3808.33	1.67511	2571.03	8113.81
mismatch repair [GO:0006298]	288	7370	0.380952	958.829	1120.57	1340.37	831.222	985.499	890.001	1022.9	779.156	535.739	384.749	470.069	392.258	389.111	405.678	539.884	568.027	469.109	810.924	659.627	541.31	673.866	682.756	571.098	906.87	649.651	332.583	563.147	235.58	660.779	233.088	734.665	229.329	705.885	165.896	724.193	213.959	884.306	467.754	720.58	350.068	91.6376	884.306	563.147	1.57029	321.158	2532.11
mismatched DNA binding [GO:0030983]	288	7132	0.380952	958.829	1120.57	1340.37	831.222	985.499	890.001	1022.9	779.156	535.739	384.749	470.069	392.258	389.111	405.678	539.884	568.027	469.109	810.924	659.627	541.31	673.866	682.756	571.098	906.87	649.651	332.583	563.147	235.58	660.779	233.088	734.665	229.329	705.885	165.896	724.193	213.959	884.306	467.754	720.58	350.068	91.6376	884.306	563.147	1.57029	321.158	2432.39
aminopeptidase activity [GO:0004177]	4048	5640	0.380952	9984.09	9704.64	9819.43	11138.7	13761	11092.3	12795.5	10939	10381.3	8732.74	8617.29	7820.67	7907.69	7193.52	7660.58	8333.27	9817.1	10010.3	10677.8	11428	9795.84	13123.1	10166.1	9398.49	10985.4	2067.24	9621.16	1624.39	9590.01	1601.11	12421.8	1795.69	10034.4	1487.76	9146.84	1290.57	8803.81	1410.35	9496.01	795.204	1168.67	12421.8	8803.81	1.41096	3618.01	2405.17
methylated-DNA-[protein]-cysteine S-methyltransferase activity [GO:0003908]	16	686	0.380952	0	0	0	0	0	0	0	0	0	0	0	0	0	0	0	0	142.837	65.5069	147.347	158.82	80.0376	271.5	117.153	45.0496	52.9398	91.6945	47.6124	82.4671	21.8356	37.8204	90.4999	156.75	49.1157	85.0709	26.6792	46.2097	15.0165	26.0094	39.0509	67.6381	23.6839	90.4999	15.0165	6.02668	75.4834	193.851
urea cycle [GO:0000050]	192	630	0.380952	491.542	537.371	215.862	392.664	522.799	579.33	633.609	469.914	507.736	151.221	286.314	270.614	280.288	81.3217	260.709	206.962	663.986	816.239	622.004	735.427	562.053	784.43	744.613	701.407	506.752	312.079	445.646	197.26	518.922	276.094	604.988	155.583	469.432	228.305	438.101	157.62	332.864	326.18	522.766	229.498	79.6224	604.988	332.864	1.81752	272.124	207.697
alginic acid biosynthetic process [GO:0042121]	16	1204	0.380952	0	0	0	0	0	0	0	0	82.9993	245.754	272.633	97.4245	85.0609	53.1266	80.6952	306.239	0	0	0	0	0	0	0	0	81.9178	141.886	28.3536	49.1099	32.4748	56.2481	27.6664	47.9197	102.08	176.807	26.8984	46.5894	17.7089	30.6727	90.8776	157.405	34.3198	102.08	17.7089	5.76431	84.3707	245.045
nucleotide binding [GO:0000166]	7328	13318	0.380952	19677.7	18896.4	17986.4	18034.1	22635.1	22555.6	20940.2	18719.9	16773.1	15503.3	14757.2	13323	13921.3	11932.6	14228.4	15690	18444	19047	23232.2	23368.5	21367.4	22984.1	20601.4	18451.3	19937.3	4027.34	16799.8	2501.28	17030	3214.51	20797.4	3489.53	20492.6	4172.9	18424.5	3730.82	16123.4	3636.81	18085	3005.39	1780.06	20797.4	16123.4	1.28989	4674	4029.88
tryptophan biosynthetic process [GO:0000162]	80	1038	0.380952	229.488	272.942	155.634	171.349	287.055	237.162	235.386	116.928	191.773	109.554	158.942	83.6367	85.9149	39.0755	122.026	192.943	133.16	68.9802	339.682	201.333	358.859	233.431	419.492	155.056	182.091	65.0851	130.141	42.7969	89.8483	24.5701	237.42	47.7661	256.595	75.275	236.791	118.586	116.589	67.1289	283.792	130.614	72.4205	283.792	89.8483	3.15857	193.944	384.248
cell [GO:0005623]	1568	6844	0.380952	3804.38	4585.2	4099.51	3648.86	4152.09	5083.52	4891.61	3478.62	2906.04	3967.45	3596.36	1966.67	2169.9	1959.44	2555.3	3375.18	3433.8	4087.87	6035.58	6171.81	4906.68	5019.38	5551.38	3642.32	5010.29	1106.96	3084.19	799.063	3177.72	1092.14	4025.83	1062.31	4831.43	1348	3755.45	1176.45	3233.76	1127.02	4577.65	977.532	774.28	5010.29	3084.19	1.62451	1926.1	2774.87
FMN reductase (NADPH) activity [GO:0052873]	160	344	0.380952	378.759	417.187	323.503	570.238	401.777	462.508	682.927	358.777	319.329	188.292	146.58	121.908	147.865	159.155	257.942	263.753	524.543	653.711	535.668	531.111	422.811	529.368	421.642	300.469	467.443	253.389	414.215	231.795	378.132	266.429	416.825	105.825	420.643	140.708	353.171	85.3609	261.042	88.9853	328.47	157.537	64.7573	467.443	261.042	1.79068	206.401	125.167
2-enoate reductase activity [GO:0047540]	320	170	0.380952	776.865	597.742	987.051	459.623	676.011	1612.73	901.222	439.599	686.032	793.492	513.62	420.645	441.522	972.692	714.603	1436.05	356.713	363.255	1472.49	862.351	638.896	619.315	434.125	777.949	852.355	54.5564	419.286	54.9405	407.833	39.7517	660.453	35.9767	1507.09	93.2844	710.122	69.0935	912.564	116.801	515.162	81.8194	358.822	1507.09	407.833	3.69537	1099.26	19.4552
valine biosynthetic process [GO:0009099]	6848	3514	0.380952	19029.1	18401.1	15560.8	19537.1	15501.5	19633.5	20049.7	17750.2	12333.4	19329.1	16237.9	15167.1	17339.4	13473.4	15520.2	15368	20437.1	17308.4	18535	21791.6	17676.7	16547.4	17932.3	15090.9	20390.1	1266.04	19104.6	1593.5	16741.9	1381.59	14794.1	2194.25	17845.5	2214.77	17408.7	1769.73	14708.3	1095.03	17523.7	1137.97	1944.62	20390.1	14708.3	1.3863	5681.79	1279.31
chloroplast [GO:0009507]	224	202	0.380952	576.56	536.842	638.881	508.784	637.331	625.582	543.864	520.484	892.356	220.265	304.945	495.767	208.494	521.003	382.374	660.429	353.521	552.356	916.535	465.966	556.469	740.695	435.279	585.856	410.032	168.895	356.933	150.174	522.869	28.3695	756.794	128.273	734.182	158.881	505.134	106.787	581.913	59.0378	425.689	116.245	147.046	756.794	356.933	2.12027	399.861	361.715
dihydroneopterin aldolase activity [GO:0004150]	32	250	0.380952	0	0	0	0	0	0	0	0	0	0	0	0	0	0	0	0	123.517	245.792	259.978	234.688	206.774	99.9678	206.321	387.047	78.2295	135.497	41.1724	71.3126	81.9307	141.908	33.3226	57.7164	86.6592	150.098	68.9247	119.381	129.016	223.462	68.7737	119.12	29.4016	129.016	33.3226	3.87172	95.6931	119.913
rRNA (adenine-C2-)-methyltransferase activity [GO:0070040]	48	642	0.380952	126.581	102.65	150.848	506.685	141.712	136.498	206.39	282.241	0	0	0	0	0	0	0	0	65.054	223.944	72.9313	169.242	69.5332	87.4329	46.0203	122.495	125.211	110.015	190.58	275.681	168.728	149.002	76.3815	71.4992	69.8098	68.3025	65.3715	63.3931	91.1142	80.1706	49.5568	51.4164	51.6677	190.58	49.5568	3.84568	141.023	172.545
histidine ammonia-lyase activity [GO:0004397]	224	220	0.380952	720.919	459.25	823.292	378.268	631.406	791.292	888.977	953.982	223.97	380.053	209.74	151.64	179.622	310.129	208.742	233.576	349.451	1108.39	623.064	787.5	666.823	703.513	444.354	979.547	685.51	269.355	302.447	107.341	738.005	513.643	519.63	258.575	549.31	286.079	532.161	281.393	704.323	350.208	371.115	139.953	156.774	738.005	302.447	2.44011	435.558	25.9214
phosphoenolpyruvate carboxykinase activity [GO:0004611]	96	78	0.380952	344.082	157.264	264.612	249.557	128.553	222.607	210.274	281.31	0	0	0	0	0	0	0	0	192.423	344.485	419.78	755.692	262.37	585.346	848.4	331.957	321.989	390.035	147.327	130.748	208.598	183.392	237.966	307.63	214.129	210.019	202.151	179.772	198.857	175.476	335.221	451.328	64.1439	335.221	147.327	2.27536	187.895	28.6928
proton-transporting ATPase activity, rotational mechanism [GO:0046961]	816	416	0.380952	2059.14	2418.81	2433.65	2287.96	1744.52	3130.01	2861.16	1665.33	1467.82	2281.09	2101.7	1522.82	1676.59	1971.57	1625.47	2160.33	1402.27	1388.04	2179.6	2013.1	1755.7	1566.86	1930.46	2470.92	2385.12	433.492	1788.94	453.411	1525.4	138.662	1593.07	140.201	2489.98	554.364	1813.44	222.523	2292.05	278.164	2150.32	247.779	371.54	2489.98	1525.4	1.63235	964.583	91.8688
proton-transporting two-sector ATPase complex, catalytic domain [GO:0033178]	688	308	0.380952	1733.53	2070.7	2046.04	1935.17	1442.48	2790.7	2498.18	1361.69	1137.96	1952.91	1730.44	1262.82	1382.9	1595.57	1287.28	1767.25	1180.48	1137.66	1982.71	1849.48	1530.2	1348.84	1663.34	2193.45	2100.19	348.529	1499.52	390.627	1254.06	112.272	1309.76	155.975	2180.22	539.555	1517	223.418	1945.02	311.482	1821.49	218.41	356.632	2180.22	1254.06	1.73854	926.166	82.1074
ATPase-coupled protein transmembrane transporter activity [GO:0015462]	192	130	0.380952	594.09	552.745	415.33	513.76	721.674	748.259	540.264	737.428	537.644	274.027	319.537	470.583	228.827	192.711	336.785	359.859	510.653	565.165	501.706	397.506	468.877	460.871	415.797	437.471	403.932	133.235	417.747	163.617	591.059	135.294	573.396	134.027	536.608	196.538	466.584	128.668	348.504	135.374	429.36	117.194	87.2567	591.059	348.504	1.69599	242.554	36.4499
cell envelope Sec protein transport complex [GO:0031522]	192	130	0.380952	594.09	552.745	415.33	513.76	721.674	748.259	540.264	737.428	537.644	274.027	319.537	470.583	228.827	192.711	336.785	359.859	510.653	565.165	501.706	397.506	468.877	460.871	415.797	437.471	403.932	133.235	417.747	163.617	591.059	135.294	573.396	134.027	536.608	196.538	466.584	128.668	348.504	135.374	429.36	117.194	87.2567	591.059	348.504	1.69599	242.554	36.4499
ethanolamine ammonia-lyase activity [GO:0008851]	304	132	0.380952	714.602	1365.87	974.005	1032.76	743.47	730.873	821.586	765.879	521.332	493.73	827.884	353.695	652.353	476.582	416.299	337.772	1081.49	753.918	633.667	716.521	702.876	995.101	1172.26	815.622	677.279	167.414	922.203	234.963	624.497	234.598	753.301	237.037	567.437	204.748	611.259	168.942	755.403	254.12	1122	272.491	185.764	1122	567.437	1.97732	554.566	172.222
glutathione synthase activity [GO:0004363]	16	48	0.380952	60.8907	159.267	108.692	187.04	97.3975	82.3336	84.9661	146.481	0	0	0	0	0	0	0	0	0	0	0	0	0	0	0	0	28.322	49.0552	62.3466	107.988	48.8271	84.5711	32.4658	56.2325	27.4445	47.5353	20.2969	35.1553	36.2306	62.7532	53.089	91.9529	14.5737	62.3466	20.2969	3.07173	42.0497	106.73
glucan 1,4-alpha-glucosidase activity [GO:0004339]	16	112	0.380952	0	0	0	0	0	0	0	0	101.097	331.974	118.487	36.1778	104.493	174.101	108.703	112.483	0	0	0	0	0	0	0	0	110.658	191.665	34.8311	60.3292	12.0593	20.8873	33.6989	58.3682	37.4945	64.9423	36.2343	62.7596	58.0338	100.517	39.4955	68.4083	29.1787	110.658	12.0593	9.17619	98.5988	83.7578
beta-glucuronidase activity [GO:0004566]	160	556	0.380952	787.577	411.226	561.391	357.422	455.103	282.116	365.88	445.328	456.596	429.377	389.642	349.736	261.281	497.072	255.327	196.1	271.7	469.572	281.349	239.354	349.635	409.981	391.807	622.19	344.87	96.7379	296.801	52.7575	421.545	63.3587	440.56	26.4925	253.188	49.4415	464.179	284.012	560.218	62.5674	397.558	11.8861	97.9005	560.218	253.188	2.21265	307.03	304.865
4-hydroxybenzoyl-CoA reductase activity [GO:0018525]	176	68	0.380952	360.118	458.796	293.881	279.04	617.864	452.027	358.425	242.375	852.841	404.21	658.703	305.887	491.573	300.033	575.382	639.13	430.952	340.729	548.827	347.643	532.432	762.498	542.706	305.069	370.093	30.0344	400.522	109.486	296.33	49.8686	744.401	118.529	546.661	93.5702	489.311	113.926	299.661	5.60334	553.402	100.382	152.148	744.401	296.33	2.51207	448.071	73.5389
dihydrolipoyllysine-residue succinyltransferase activity [GO:0004149]	128	94	0.380952	460.045	735.892	233.935	461.273	597.715	421.899	423.676	253.135	369.02	313.259	253.741	80.7086	177.311	99.5457	223.138	273.378	262.049	109.362	268.849	197.059	274.028	372.129	433.804	127.814	311.331	113.321	300.211	145.777	147.735	92.3961	446.288	131.149	321.375	87.0853	319.07	124.711	153.765	70.8533	474.479	243.635	117.517	474.479	147.735	3.21169	326.744	250.446
D-gluconate catabolic process [GO:0046177]	176	188	0.380952	619.291	451.876	129.307	415.861	1342.23	483.064	277.266	365.664	805.75	248.553	420.935	236.176	316.857	137.99	444.884	411.064	302.178	373.741	531.873	312.712	565.609	1631.35	318.634	110.858	279.51	32.1382	344.965	61.8345	325.194	77.197	1259.78	418.93	475.334	60.7743	543.261	89.3251	126.052	13.8555	397.148	69.7332	343.434	1259.78	126.052	9.99411	1133.72	253.619
cellular catabolic process [GO:0044248]	16	44	0.380952	0	0	0	0	0	0	0	0	0	0	0	0	0	0	0	0	101.818	89.045	150.747	32.4355	171.757	221.893	96.3857	11.4503	10.8118	18.7267	33.9394	58.7848	29.6817	51.4102	73.9643	128.11	50.2489	87.0337	57.2522	99.1638	3.81677	6.61085	32.1286	55.6483	23.3712	73.9643	3.81677	19.3787	70.1475	58.9205
aldehyde dehydrogenase (FAD-independent) activity [GO:0033727]	448	32	0.371264	993.102	1174.36	1049.58	1057.5	1066.13	1423.83	1371.24	1200.02	783.577	830.119	856.303	863.379	758.339	1044.02	837.744	1170.69	948.38	1189.63	1401.78	1054.06	1073.99	995.926	1030.02	1312.42	1085.14	271.895	921.405	151.392	1084.34	191.431	948.544	147.115	1332.1	140.221	968.277	120.062	1135.34	153.381	1020.23	159.252	132.306	1332.1	921.405	1.44572	410.693	0.421968
kinase activity [GO:0016301]	23984	27956	0.357143	63447.4	65942.1	60824.7	63002.1	66920.1	66294.2	64634	62568.4	53252.3	50871.1	52095.5	51397.6	49104.5	49642	49422	52153.4	60530.6	58957.2	63645.7	63260	60495.3	66725.4	63229.5	58216.1	59588.3	7580.55	57545.7	7414.04	57641.1	5700.52	62299.3	7835.55	60697.8	7517.21	57788.2	7394.23	56227.6	5850.53	60422.4	7337.71	2044.07	62299.3	56227.6	1.10798	6071.65	9399.45
phosphopyruvate hydratase activity [GO:0004634]	2832	1454	0.357143	10820.6	11620.7	5649.49	4563.77	6786.81	9198.79	5562.02	8942.45	5902.03	4890.65	9381.26	6506.36	3756.41	4340.59	7642.33	7038.28	3746.93	8139.08	8528.32	5098.48	9149.11	5744.08	11341.3	4796.33	5183.72	343.703	4022.37	468.888	7862.63	1241.35	6144.3	561.999	8255.13	1105.86	9204	1589.83	4928.8	664.428	10781.1	1220.29	2349.55	10781.1	4022.37	2.68028	6758.69	610.331
phosphopyruvate hydratase complex [GO:0000015]	2832	1454	0.357143	10820.6	11620.7	5649.49	4563.77	6786.81	9198.79	5562.02	8942.45	5902.03	4890.65	9381.26	6506.36	3756.41	4340.59	7642.33	7038.28	3746.93	8139.08	8528.32	5098.48	9149.11	5744.08	11341.3	4796.33	5183.72	343.703	4022.37	468.888	7862.63	1241.35	6144.3	561.999	8255.13	1105.86	9204	1589.83	4928.8	664.428	10781.1	1220.29	2349.55	10781.1	4022.37	2.68028	6758.69	610.331
cell septum assembly [GO:0090529]	2512	1954	0.357143	6147.99	6398.91	6070.19	6193.7	6834.14	7306.7	6160.64	6371.79	5750.31	5937.04	5828.52	4812.88	5114.67	4339.91	5316.88	6181.23	6503.42	6243.02	7357.17	7104.07	6273.46	6768.16	7297.26	6258.6	6400.58	619.409	5937.26	729.025	5809.23	865.265	6450.87	607.601	6948.37	664.839	5912.78	519.861	5556.23	1057.57	6508.23	740.449	459.219	6948.37	5556.23	1.25055	1392.14	493.166
mRNA catabolic process [GO:0006402]	5328	3994	0.357143	14191.8	14552.2	12899.6	12721.4	15412.7	13745.3	14867.2	14589	11655.5	11284	12031	10449.7	10560.9	10148.2	10891.8	11718.9	13368.1	13241.8	15124.4	12685.6	14607.3	14559.3	15255.8	13595.2	12945.6	1805.73	12216.8	1470.06	12760.2	2111.22	13875.8	1969.59	13529.5	1712.98	13230.3	2035.82	12214.3	1822.83	13946.3	1695.67	678.509	13946.3	12214.3	1.1418	1732.03	1611.02
cell redox homeostasis [GO:0045454]	1680	7022	0.357143	4063.19	5136.9	3861.39	4537.07	5371.82	5148.29	4683.58	3686.24	3752.06	3475.78	3922.11	2396.41	2729.28	2125.08	2936.28	3656.46	4309.52	4241.8	5894.29	5897.7	5094.06	5690.16	5922.11	3252.76	4685.68	1210.96	3858.62	984.635	3441.48	946.73	4938.01	1039.33	4899.68	1139.44	4031.18	1079.25	3079.74	880.99	4993.7	1007.66	742.772	4993.7	3079.74	1.62147	1913.96	2969.82
DNA integration [GO:0015074]	448	17600	0.357143	1107.88	1032.91	1061.52	772.975	1137.15	1107.05	1273.9	1014.2	1052.56	1334.85	1117.41	1128.5	874.301	1183.21	1107.65	1029.6	1083.72	1344.06	1106.18	1390.48	1207.49	1163.29	1191.15	1229.98	1333.08	58.3066	910.332	158.475	1162.26	167.501	1117.67	57.8787	1080.94	44.4635	1141	57.5805	1158.24	86.961	1113.82	79.183	116.011	1333.08	910.332	1.46439	422.745	10537.6
proton-transporting ATP synthase complex, catalytic core F(1) [GO:0045261]	4464	4202	0.357143	11188.2	11705.8	11010.5	12059.8	12901.5	11552.9	11281.6	11738.3	10520.4	9034.01	10096	10278.1	8433.46	10245.5	9745.72	9564.99	10359.1	11401.9	9557.79	9357.5	10050.2	11574.6	10478.9	11969.4	9891.02	1215.06	10284.1	1814.33	11139.5	764.651	11665.5	1193.18	10225.2	1149.79	10328	760.31	11075.2	863.781	10760.3	840.96	592.111	11665.5	9891.02	1.1794	1774.47	963.636
translation release factor activity, codon nonspecific [GO:0016150]	80	422	0.357143	246.527	261.774	130.61	217.991	407.535	270.773	214.141	157.372	129.192	105.699	128.801	128.627	103.569	117.169	126.269	113.869	162.412	141.708	279.395	161.558	215.912	359.233	239.749	207.714	160.466	54.2289	161.324	57.2184	142.569	14.3919	298.653	148.732	221.346	93.1768	196.236	62.4969	151.831	48.8605	210.108	71.2702	51.5045	298.653	142.569	2.0948	156.085	189.618
proline-tRNA ligase activity [GO:0004827]	1776	1740	0.357143	4315.75	4376.38	4228.89	4419.49	4485.81	5437.33	4962.25	4969.68	3076.84	4425.13	3823.92	3435.99	3332.65	2746.97	3386.52	4947.64	5089.51	6206.53	6291.38	5171.5	4741.18	4641.59	4724.54	4355.01	4852.96	385	4280.55	886.636	4870.73	1387.92	4068.08	861.967	5558.78	680.052	4147.82	692.769	3776.96	894.218	4308.28	454.156	573.092	5558.78	3776.96	1.47176	1781.83	608.327
prolyl-tRNA aminoacylation [GO:0006433]	1776	1718	0.357143	4315.75	4376.38	4228.89	4419.49	4485.81	5437.33	4962.25	4969.68	3076.84	4425.13	3823.92	3435.99	3332.65	2746.97	3386.52	4947.64	5089.51	6206.53	6291.38	5171.5	4741.18	4641.59	4724.54	4355.01	4852.96	385	4280.55	886.636	4870.73	1387.92	4068.08	861.967	5558.78	680.052	4147.82	692.769	3776.96	894.218	4308.28	454.156	573.092	5558.78	3776.96	1.47176	1781.83	608.327
alpha-1,4-glucosidase activity [GO:0004558]	48	488	0.357143	352.594	284.661	341.717	393.28	580.454	296.811	147.492	297.707	0	0	0	0	0	0	0	0	0	0	0	0	0	0	0	0	49.1638	85.1543	131.093	227.061	99.2355	171.881	193.485	335.125	98.9371	171.364	117.531	203.57	113.906	197.29	94.8868	164.349	40.7303	193.485	49.1638	3.9355	144.321	303.917
malonyl-CoA biosynthetic process [GO:2001295]	320	942	0.357143	850.245	898.737	525.86	902.071	1025.04	898.828	1571.94	802.058	738.75	530.811	508.305	441.379	503.722	272.507	542.034	484.875	786.536	575.24	1182.24	1133.77	1058.65	1158.04	1241.86	638.654	1078.84	522.732	730.777	204.945	606.226	182.325	973.945	214.265	855.313	350.711	816.977	259.911	479.007	187.517	882.967	367.03	194.034	1078.84	479.007	2.25224	599.831	87.0242
1-(5-phosphoribosyl)-5-[(5-phosphoribosylamino)methylideneamino]imidazole-4-carboxamide isomerase activity [GO:0003949]	32	496	0.357143	0	0	0	0	0	0	0	0	0	0	0	0	0	0	0	0	223.971	232.228	238.458	276.634	216.688	534.315	261.645	63.536	92.2114	159.715	74.657	129.31	77.4094	134.077	178.105	308.487	79.4859	137.674	72.2294	125.105	21.1787	36.6825	87.215	151.061	43.3522	178.105	21.1787	8.40964	156.926	200.336
arginine deiminase activity [GO:0016990]	432	332	0.357143	1186.59	1318.28	1437.48	979.734	900.713	1499.9	1330.83	1557.65	502.665	944.605	805.103	859.729	378.547	922.131	590.355	984.63	470.457	1388.89	1062.44	1187.13	702.033	652.989	1275.61	1173.84	1154.19	195.209	609.579	323.84	1268.76	364.139	685.456	201.001	1182.32	277.771	826.327	316.957	1177.82	257.698	1133	284.768	256.322	1268.76	609.579	2.08137	659.178	82.1064
bile acid catabolic process [GO:0030573]	128	96	0.357143	312.937	262.013	404.347	364.561	573.423	404.316	336.661	209.607	514.977	137.223	141.604	331.453	248.374	244.971	152.924	200.18	334.993	250.22	380.572	327.213	310.38	663.16	266.812	373.336	267.033	112.517	315.976	60.3831	263.76	62.0411	583.853	74.64	328.356	111.637	258.747	91.6543	340.885	84.4987	223.476	70.9441	112.832	583.853	223.476	2.6126	360.377	6.90314
uracil salvage [GO:0006223]	560	378	0.357143	1650.07	1899.4	1010.55	1640.9	2026.32	1933.95	1627.58	1413.28	1699.07	891.558	1510.25	1093.23	1074.02	964.724	1394.55	1605.01	1070.26	1027.07	1159.46	1038.35	1176.42	1760.1	1445.85	787.069	1185.83	389.543	1261.73	328.381	1177.86	206.546	1828.5	174.014	1566.14	388.708	1407.01	237.074	920.78	118.042	1618.5	245.39	291.833	1828.5	920.78	1.98581	907.716	113.882
glutamate biosynthetic process [GO:0006537]	560	2724	0.357143	1475.64	1844.81	1356.38	2367.72	1992.99	2070.03	1509.09	1758.3	349.061	605.64	388.617	558.419	521.653	412.776	382.552	552.074	2074.06	1832.19	2249.47	2102.28	1431.49	1437.16	1574.05	1262.53	1405.67	753.659	1654.48	991.984	1382.97	715.038	1259.74	836.204	1623.86	932.519	1096.56	618.745	1010.56	519.822	1269.16	774.496	228.3	1654.48	1010.56	1.63718	643.915	1180.94
3-methyl-2-oxobutanoate hydroxymethyltransferase activity [GO:0003864]	256	246	0.357143	858.66	812.441	901.584	710.189	781.005	869.521	927.298	1039.05	435.846	448.344	528.544	533.227	465.067	512.305	545.566	452.395	534.795	706.619	714.475	709.735	611.404	302.398	661.474	572.223	695.126	239.811	570.017	126.3	759.631	257.043	506.416	246.984	678.797	210.839	671.876	165.075	662.037	209.606	667.486	142.044	78.2041	759.631	506.416	1.50001	253.215	37.9981
ribitol-5-phosphate 2-dehydrogenase activity [GO:0050256]	16	58	0.357143	0	0	0	0	0	0	0	0	0	0	0	0	0	0	0	0	61.5136	118.031	96.8107	81.439	102.531	100.233	100.526	124.86	27.1463	47.0189	20.5045	35.5149	39.3436	68.1452	33.4109	57.8695	32.2702	55.8937	34.1769	59.1962	41.6202	72.0882	33.5086	58.0386	6.62017	41.6202	20.5045	2.0298	21.1156	1.72448
guanosine-3',5'-bis(diphosphate) 3'-diphosphatase activity [GO:0008893]	16	250	0.357143	0	0	0	0	0	0	0	0	100.16	90.7874	110.572	138.614	156.152	144.624	115.049	92.7893	0	0	0	0	0	0	0	0	30.2625	52.4161	52.0506	90.1542	46.2047	80.0289	33.3867	57.8274	30.9298	53.572	38.3496	66.4235	48.208	83.4988	36.8573	63.8388	8.3045	52.0506	30.2625	1.71997	21.7881	45.0117
cellular response to heat [GO:0034605]	96	118	0.357143	223.658	232.344	187.981	309.466	140.812	360.302	390.43	138.917	199.435	410.685	189.673	148.794	416.65	192.58	167.891	203.878	427.278	179.46	204.39	407.232	200.632	196.978	234.019	188.101	402.782	10.836	384.464	65.1679	155.723	21.1411	179.075	33.1598	256.19	90.1641	197.394	28.0242	189.554	2.62143	218.679	25.1339	94.6795	402.782	155.723	2.58652	247.059	112.294
glutathione biosynthetic process [GO:0006750]	16	230	0.357143	60.8907	159.267	108.692	187.04	97.3975	82.3336	84.9661	146.481	0	0	0	0	0	0	0	0	0	0	0	0	0	0	0	0	28.322	49.0552	62.3466	107.988	48.8271	84.5711	32.4658	56.2325	27.4445	47.5353	20.2969	35.1553	36.2306	62.7532	53.089	91.9529	14.5737	62.3466	20.2969	3.07173	42.0497	235.022
ammonia-lyase activity [GO:0016841]	32	42	0.357143	94.4587	104.208	241.935	85.7249	99.4702	71.4816	59.4022	126.173	0	0	0	0	0	0	0	0	78.1855	111.378	60.6721	66.915	94.628	106.73	90.2424	256.584	42.1057	36.6576	54.6368	47.4668	79.1834	68.9727	68.7334	59.6355	44.0512	38.5304	63.0289	54.5847	166.173	144.096	64.8169	56.5657	39.7016	166.173	42.1057	3.94656	124.067	0.6772
L-erythro-3,5-diaminohexanoate dehydrogenase activity [GO:0047124]	272	124	0.357143	637.661	458.826	480.729	287.502	727.452	1132.97	597.553	263.878	869.998	825.863	533.905	336.052	368.365	610.306	696.628	1211.13	322.829	327.199	1203.87	945.237	692.554	847.011	542.458	625.563	789.551	176.664	326.232	40.5389	309.043	39.3635	814.82	76.531	1182.65	43.1815	675.615	32.9314	572.2	79.582	511.73	46.0149	287.16	1182.65	309.043	3.82683	873.612	134.451
D(-)-tartrate dehydratase activity [GO:0047808]	384	288	0.357143	1463.09	979.45	631.758	1250.85	2579.89	1229.22	776.239	898.766	992.898	479.737	496.974	486.08	620.926	493.158	832.335	534.655	1200.22	1003.87	1246.19	815.616	1123.7	1550.49	797.79	682.068	690.531	183.611	1024	349.986	796.237	273.696	1707.76	805.098	1003.36	405.997	1139.71	315.683	602.328	97.8332	758.071	243.678	351.594	1707.76	602.328	2.83526	1105.43	415.102
cell wall mannoprotein biosynthetic process [GO:0000032]	32	58	0.357143	153.771	158.728	8.2161	116.096	397.04	160.142	75.0032	30.201	0	0	0	0	0	0	0	0	118.255	28.4781	163.062	89.9081	148.803	299.611	164.414	12.6575	54.9704	48.1856	78.1172	67.6601	19.5597	16.9611	232.217	206.922	107.735	93.3125	100.858	87.3807	6.95788	6.42189	107.714	93.3262	69.8778	232.217	6.95788	33.3746	225.259	19.8799
mannose catabolic process [GO:0019309]	32	58	0.357143	153.771	158.728	8.2161	116.096	397.04	160.142	75.0032	30.201	0	0	0	0	0	0	0	0	118.255	28.4781	163.062	89.9081	148.803	299.611	164.414	12.6575	54.9704	48.1856	78.1172	67.6601	19.5597	16.9611	232.217	206.922	107.735	93.3125	100.858	87.3807	6.95788	6.42189	107.714	93.3262	69.8778	232.217	6.95788	33.3746	225.259	19.8799
protein glycosylation [GO:0006486]	32	58	0.357143	153.771	158.728	8.2161	116.096	397.04	160.142	75.0032	30.201	0	0	0	0	0	0	0	0	118.255	28.4781	163.062	89.9081	148.803	299.611	164.414	12.6575	54.9704	48.1856	78.1172	67.6601	19.5597	16.9611	232.217	206.922	107.735	93.3125	100.858	87.3807	6.95788	6.42189	107.714	93.3262	69.8778	232.217	6.95788	33.3746	225.259	19.8799
microtubule [GO:0005874]	96	78	0.357143	385.49	326.048	267.461	212.905	221.652	271.663	192.782	130.547	355.077	158.562	209.652	168.365	130.941	196.365	257.661	296.284	87.7861	113.09	381.232	146.57	375.845	207.61	432.582	176.27	165.972	23.9806	143.877	63.5545	137.334	28.2558	261.446	81.3903	316.393	57.486	339.666	71.1814	213.365	47.913	322.76	111.501	83.6676	339.666	137.334	2.47328	202.332	12.2975
microtubule-based process [GO:0007017]	96	78	0.357143	385.49	326.048	267.461	212.905	221.652	271.663	192.782	130.547	355.077	158.562	209.652	168.365	130.941	196.365	257.661	296.284	87.7861	113.09	381.232	146.57	375.845	207.61	432.582	176.27	165.972	23.9806	143.877	63.5545	137.334	28.2558	261.446	81.3903	316.393	57.486	339.666	71.1814	213.365	47.913	322.76	111.501	83.6676	339.666	137.334	2.47328	202.332	12.2975
endopeptidase activity [GO:0004175]	176	184	0.357143	674.991	459.954	96.2869	669.657	1636.85	567.971	616.098	548.207	625.582	239.395	106.83	273.231	60.5962	70.8328	281.057	231.276	307.912	645.805	347.412	595.087	477.46	1542.59	384.877	80.7723	483.527	211.685	346.055	306.317	489.081	193.196	1268.34	558.638	382.22	171.025	477.836	196.968	82.6307	12.8284	317.22	186.03	345.063	1268.34	82.6307	15.3495	1185.71	115.849
4-aminobutyrate:2-oxoglutarate transaminase activity [GO:0034386]	32	136	0.357143	0	0	0	0	0	0	0	0	148.277	40.6505	377.218	79.9836	202.329	64.8033	105.619	63.0638	130.345	73.5778	109.149	201.095	166.598	92.0062	144.201	165.29	80.5817	106.328	110.892	102.558	51.1871	44.4449	80.0946	74.853	57.4042	54.7941	90.7388	84.2897	76.6979	83.2847	173.807	190.344	38.532	173.807	51.1871	3.39552	122.62	13.6844
acetate catabolic process [GO:0045733]	48	48	0.357143	102.036	77.5174	15.2976	95.203	487.315	106.65	60.1379	81.5611	316.845	81.1019	119.85	99.3317	97.2894	21.6963	127.1	124.114	125.412	129.573	99.9878	70.8034	120.666	326.196	112.199	15.9543	70.6811	10.4826	105.968	16.8713	103.489	24.2745	376.785	95.8358	110.251	12.4595	116.6	13.017	17.6494	3.52007	103.189	22.559	106.541	376.785	17.6494	21.3483	359.136	4.54702
acetate metabolic process [GO:0006083]	48	48	0.357143	102.036	77.5174	15.2976	95.203	487.315	106.65	60.1379	81.5611	316.845	81.1019	119.85	99.3317	97.2894	21.6963	127.1	124.114	125.412	129.573	99.9878	70.8034	120.666	326.196	112.199	15.9543	70.6811	10.4826	105.968	16.8713	103.489	24.2745	376.785	95.8358	110.251	12.4595	116.6	13.017	17.6494	3.52007	103.189	22.559	106.541	376.785	17.6494	21.3483	359.136	4.54702
acetyl-CoA biosynthetic process from acetate [GO:0019427]	48	48	0.357143	102.036	77.5174	15.2976	95.203	487.315	106.65	60.1379	81.5611	316.845	81.1019	119.85	99.3317	97.2894	21.6963	127.1	124.114	125.412	129.573	99.9878	70.8034	120.666	326.196	112.199	15.9543	70.6811	10.4826	105.968	16.8713	103.489	24.2745	376.785	95.8358	110.251	12.4595	116.6	13.017	17.6494	3.52007	103.189	22.559	106.541	376.785	17.6494	21.3483	359.136	4.54702
coenzyme F420 hydrogenase activity [GO:0050454]	128	4	0.342914	275.901	292.209	276.422	485.12	256.575	486.648	567.955	173.457	282.781	519.906	300.974	144.536	446.487	309.377	262.051	363.565	458.347	82.7765	348.544	354.226	208.337	128.854	196.905	192.874	480.696	112.13	463.318	19.7906	133.59	46.3208	222.737	82.3535	399.585	75.7713	248.763	35.6882	259.558	60.0545	263.363	57.7207	124.134	480.696	133.59	3.59829	347.106	1
6-phosphofructo-2-kinase activity [GO:0003873]	96	32	0.335335	243.743	221.768	190.895	289.621	94.7372	360.495	327.25	156.075	147.753	290.549	288.703	150.419	141.581	248.778	258.701	325.233	172.431	132.411	565.814	350.039	256.579	107.352	248.142	190.654	322.613	30.0153	201.211	78.1038	146.302	12.3576	116.614	27.6952	417.181	129.922	253.008	8.09308	210.109	33.4884	252.871	33.7172	96.3285	417.181	116.614	3.57745	300.567	0.443263
fructose metabolic process [GO:0006000]	96	32	0.335335	243.743	221.768	190.895	289.621	94.7372	360.495	327.25	156.075	147.753	290.549	288.703	150.419	141.581	248.778	258.701	325.233	172.431	132.411	565.814	350.039	256.579	107.352	248.142	190.654	322.613	30.0153	201.211	78.1038	146.302	12.3576	116.614	27.6952	417.181	129.922	253.008	8.09308	210.109	33.4884	252.871	33.7172	96.3285	417.181	116.614	3.57745	300.567	0.443263
potassium ion binding [GO:0030955]	1760	1862	0.333333	5456.56	5540.52	4483.57	5687.24	7897.23	5928.39	5964.91	5787.74	4394.91	3540.91	3867.69	2710.26	2901.4	2438.22	2725.02	3563.95	4040.95	3992.91	4550.1	4098.01	4560.5	6295.89	4557.7	3580.76	4534.61	1269.61	4209.86	1400.58	4163.63	1545.83	6196.01	1753.29	4680.81	1187.63	4247.36	1392.43	3500.85	1025.01	4655.3	840.675	773.625	6196.01	3500.85	1.76986	2695.16	436.903
cation transmembrane transporter activity [GO:0008324]	64	5302	0.333333	74.103	66.8428	215.613	46.4441	133.862	59.0462	68.1362	167.391	212.538	74.6003	32.3643	263.08	113.823	44.4304	92.9045	47.3606	232.291	212.966	232.465	314.872	137.912	152.255	176.606	258.838	152.536	140.624	130.853	94.0868	214.479	47.8622	166.218	41.1546	112.957	103.662	101.64	32.7891	172.96	113.389	91.9379	75.3245	41.4125	214.479	91.9379	2.33287	122.541	1857.15
ferric dicitrate transporter activity [GO:0102026]	16	322	0.333333	0	0	0	0	0	0	0	0	0	0	0	0	0	0	0	0	117.315	72.0326	202.384	218.874	197.93	114.926	124.465	62.1312	72.9581	126.367	39.1051	67.7319	24.0109	41.588	38.3086	66.3524	67.4612	116.846	65.9768	114.275	20.7104	35.8715	41.4883	71.8598	20.1282	72.9581	20.7104	3.52278	52.2477	134.484
iron-chelate-transporting ATPase activity [GO:0015623]	16	322	0.333333	0	0	0	0	0	0	0	0	0	0	0	0	0	0	0	0	117.315	72.0326	202.384	218.874	197.93	114.926	124.465	62.1312	72.9581	126.367	39.1051	67.7319	24.0109	41.588	38.3086	66.3524	67.4612	116.846	65.9768	114.275	20.7104	35.8715	41.4883	71.8598	20.1282	72.9581	20.7104	3.52278	52.2477	134.484
transcription, DNA-templated [GO:0006351]	21584	66734	0.333333	53101.2	55705.5	55401.3	56910.3	64439.8	53985.8	55742.1	56161.8	51965.7	40629.7	47207.9	45614.4	44660.1	48497.4	43544	39302.1	55631.4	56506.8	53101.9	52560.6	54164.5	64996.9	57231.7	56050.5	49644.1	7967.15	52400.6	6733.87	52761	6191.55	60467.5	7367.99	48796.6	8234.38	50269.9	5849.04	53316.4	4185.98	53381.7	5400.86	3619.63	60467.5	48796.6	1.23917	11670.9	18756.6
histidine biosynthetic process [GO:0000105]	2320	5348	0.333333	6405.94	5968.75	5364.12	7268.67	6110.09	6737.54	6908.02	6757.94	3997.47	5009.86	4004.98	4811.26	5370.61	3589.67	4034	3749.76	7004.39	6675.64	7203.61	6665.96	6383.18	6769.52	5871.29	5369.6	6194.61	1033.14	6547.89	1028.08	6081.62	1100.93	5625.69	1448.12	5896.97	1874.08	5607.71	1362.92	4774.46	1026.06	5281.67	1106.72	557.106	6547.89	4774.46	1.37144	1773.43	1311.29
sodium-dependent phosphate transmembrane transporter activity [GO:0015321]	160	1710	0.333333	376.671	608.7	546.184	933.482	351.785	406.219	697.461	568.462	0	0	0	0	0	0	0	0	693.108	608.025	392.35	763.501	595.84	480.212	416.224	462.32	486.987	423.034	542.197	484.693	392.162	340.198	277.332	248.613	266.19	230.631	324.17	301.369	336.168	294.134	341.641	311.128	98.0059	542.197	266.19	2.03688	276.007	332.557
oxaloacetate decarboxylase activity [GO:0008948]	3088	2398	0.333333	8348.02	8295.27	8170	7656.38	8911.1	9465.43	6984.19	7964.53	6263.68	5552.12	6482.21	6007.16	5919.41	6397.39	6305.27	7466.94	6803.07	7962.26	8129.22	6411.26	8303.81	10471.9	8460.56	7546.85	6315.86	720.785	6792.96	868.526	7311.32	1129.43	8548.89	2127.35	8353.87	1018.01	7652.37	1166.83	7371.42	899.235	7746.01	1097.6	743.174	8548.89	6315.86	1.35356	2233.03	627.597
L-asparagine biosynthetic process [GO:0070981]	464	928	0.333333	1300.37	1154.38	1346.39	1095.58	1431.86	1271.15	1086.2	1388.51	693.787	761.885	715.641	1143.32	898.566	1401.89	970.975	994.608	1361.34	1170.49	1056.96	1527.82	1092.43	1138.21	1109.88	1304.34	1125.3	384.462	1118.5	232.238	1234.11	134.405	1087.95	371.592	1107.57	145.053	1121.26	166.578	1350.87	48.9302	993.301	241.488	106.63	1350.87	993.301	1.35998	357.569	258.321
aspartate-ammonia ligase activity [GO:0004071]	464	928	0.333333	1300.37	1154.38	1346.39	1095.58	1431.86	1271.15	1086.2	1388.51	693.787	761.885	715.641	1143.32	898.566	1401.89	970.975	994.608	1361.34	1170.49	1056.96	1527.82	1092.43	1138.21	1109.88	1304.34	1125.3	384.462	1118.5	232.238	1234.11	134.405	1087.95	371.592	1107.57	145.053	1121.26	166.578	1350.87	48.9302	993.301	241.488	106.63	1350.87	993.301	1.35998	357.569	258.321
arginine biosynthetic process [GO:0006526]	7008	6160	0.333333	16983.1	17954.5	15582.8	19956	17966.2	17100.3	17904.7	18152.9	15618.2	15293.3	15170	15072.9	17574.3	13239.9	14101.6	14429.2	21075.3	18923.3	18412.9	20715.6	17464.7	19551.4	17441.6	16091.5	17971.2	2711.8	19535.2	1788.03	17383.1	2037.39	17712	1978.9	16647.5	2030.09	16183.1	1818.67	14971.4	1520.96	16855.4	1481.93	1349.81	19535.2	14971.4	1.30484	4563.84	2466.54
phenylalanyl-tRNA aminoacylation [GO:0006432]	1632	2504	0.333333	4368.25	5894.42	4165.54	4133.35	3830.6	4371.55	4413.23	4348.49	2334.29	2973	3177.86	3030.86	2690.56	3011.45	2700.68	2639.32	4375.79	4343.53	4943.84	4785.95	5016.88	4482.19	4851	4305.17	4057.39	957.422	3733.23	911.083	3907.63	759.307	3549.03	1101.28	3984.91	1199.93	4028.6	1194.87	3827.39	710.062	4641.09	1370.39	320.502	4641.09	3549.03	1.30771	1092.07	695.923
ammonium transmembrane transporter activity [GO:0008519]	16	1144	0.333333	13.8835	18.9533	15.4227	487.496	27.058	27.4953	28.741	205.688	0	0	0	0	0	0	0	0	0	0	0	0	0	0	0	0	9.58032	16.5936	162.499	281.456	68.5626	118.754	9.01932	15.6219	9.1651	15.8744	4.62784	8.01565	5.14089	8.90429	6.31777	10.9427	56.0668	162.499	4.62784	35.1133	157.871	360.809
glutamate-tRNA ligase activity [GO:0004818]	976	1046	0.333333	2690.29	2797.89	3357.44	2972.5	2828.43	2694.73	2139.44	3427.35	1436.02	1860.89	1324.93	1337.07	2034.45	1335.48	1900.49	2231.99	2278.13	2760.83	2006.07	1718.02	2390.25	2681.8	2386.69	2735.92	1906.12	214.321	2428.36	486.734	2508.42	1067.75	2315.42	765.101	2310.93	351.053	2327.01	398.679	2476.28	1035.68	2169.84	760.05	194.179	2508.42	1906.12	1.31598	602.302	325.24
sulfuric ester hydrolase activity [GO:0008484]	336	4706	0.333333	724.027	781.714	842.485	642.289	799.352	987.583	795.341	651.67	520.492	402.303	531.714	384.638	417.699	423.33	319.482	412.442	1354.41	737.659	1024.45	1574.49	835.587	1536.19	1687.61	765.031	924.044	596.598	804.8	489.044	591.322	184.085	952.01	524.773	808.16	343.197	626.365	271.559	676.949	223.028	1000.35	608.173	154.701	1000.35	591.322	1.69171	409.024	1520.34
magnesium ion binding [GO:0000287]	33056	31394	0.333333	90394.2	97238.5	84716	87067.8	93503.7	91461.9	90128.6	93514.7	69441.2	68685	72575.6	67363.1	66387.8	64636.6	67063.6	65693.3	82088.8	83473.3	84781.2	85079.5	84486.4	88379.2	90330.5	78469.5	81297.7	11210.9	78514.8	10793.3	81450.4	13192.6	83774.7	12674.9	80645.5	13372.8	80648	12129.7	75940.7	10275.8	86714.8	12722.8	3219.38	86714.8	75940.7	1.14188	10774.2	9634.9
ferredoxin hydrogenase activity [GO:0008901]	2560	2754	0.333333	6091.26	5706.36	5870.66	8736.73	6489.55	6531.9	7186.59	7444.34	4259.11	5740.58	5208.24	5227.98	6467.41	4859.27	4852.26	5036.23	8810.27	6738.51	6897.36	6421.82	6264.03	7517.41	6150.83	5570.14	6449.66	723.411	8004.8	1331.93	6470.28	1132.26	6088.69	1665.73	6155.17	986.102	5735.85	770.071	5433.35	519.385	5688.48	471.546	797.247	8004.8	5433.35	1.47327	2571.45	666.192
intrinsic component of plasma membrane [GO:0031226]	352	1088	0.333333	942.051	1166.25	1241.02	962.334	970.566	962.329	1306.13	864.415	535.947	1115.23	610.364	495.037	531.547	557.699	464.127	462.412	816.552	896.987	732.261	878.959	865.799	859.348	933.585	1047.87	1100.11	213.988	770.144	219.111	752.147	223.258	788.62	225.777	719	250.222	757.326	256.764	948.863	352.256	903.399	279.168	131.035	1100.11	719	1.53005	381.106	225.993
regulation of DNA replication [GO:0006275]	352	848	0.333333	1056.13	1449.28	823.174	933.085	961.424	1415.51	1159.82	753.667	273.937	366.672	511.721	254.537	383.837	266.309	359.937	429.54	1119.25	905.341	1374.81	1746.35	1183.98	1203.09	1336.12	945.367	1090.95	692.413	812.057	382.353	637.849	340.51	812.817	482.073	1073.29	557.873	866.682	443.484	678.283	361.974	1099.04	511.771	184.527	1099.04	637.849	1.72304	461.192	243.248
RNA-DNA hybrid ribonuclease activity [GO:0004523]	64	1122	0.333333	238.188	128.274	281.624	204.982	230.838	226.573	160.81	301.558	150.952	94.1327	86.859	151.495	98.2811	97.3828	140.786	104.226	67.1286	164.482	88.9452	62.3409	127.38	167.866	114.612	88.3756	105.761	50.2539	123.464	72.2947	205.845	83.144	183.219	42.0978	139.915	75.4363	168.785	60.478	155.794	109.065	109.915	21.1034	35.8004	205.845	105.761	1.94632	100.084	331.73
DNA replication origin binding [GO:0003688]	352	814	0.333333	1056.13	1449.28	823.174	933.085	961.424	1415.51	1159.82	753.667	273.937	366.672	511.721	254.537	383.837	266.309	359.937	429.54	1119.25	905.341	1374.81	1746.35	1183.98	1203.09	1336.12	945.367	1090.95	692.413	812.057	382.353	637.849	340.51	812.817	482.073	1073.29	557.873	866.682	443.484	678.283	361.974	1099.04	511.771	184.527	1099.04	637.849	1.72304	461.192	219.261
DNA-directed RNA polymerase complex [GO:0000428]	672	354	0.333333	1659.89	1344.53	1680.18	1556.92	2324.56	1518.83	936.409	1917.74	2125.69	943.086	1206.24	1794.37	1322.94	1504.2	1642.32	1348.2	1657.72	2102.39	1536	1029.19	1769.44	2309.72	1608.04	1685.09	969.563	51.7497	1512.53	171.749	1938.17	155.023	2253.33	110.784	1467.68	103.826	1690.55	68.8835	1623.16	103.047	1386.27	204.128	381.352	2253.33	969.563	2.32406	1283.76	103.017
glutamate:sodium symporter activity [GO:0015501]	16	290	0.333333	108.101	77.5895	170.829	114.35	139.777	124.681	118.654	131.619	0	0	0	0	0	0	0	0	0	0	0	0	0	0	0	0	39.5513	68.5049	38.1166	66.0198	43.873	75.9902	46.5925	80.7005	41.5604	71.9847	36.0335	62.4119	56.943	98.6282	25.8632	44.7963	8.92981	56.943	25.8632	2.2017	31.0798	24.284
exopolyphosphatase activity [GO:0004309]	64	226	0.333333	139.657	161.112	86.3431	70.232	96.0774	123.29	148.785	97.4506	85.0105	151.189	171.015	74.2571	71.6371	86.7635	145.804	143.082	113.145	190.615	311.569	386.654	247.831	257.262	238.145	176.419	228.876	136.645	85.0047	24.3802	120.774	61.5855	146.117	96.4136	192.647	103.464	177.764	60.7573	116.508	51.8843	190.091	41.9098	48.1311	228.876	85.0047	2.69251	143.871	153.947
oxidoreductase activity, acting on the aldehyde or oxo group of donors, iron-sulfur protein as acceptor [GO:0016625]	480	452	0.333333	1055.51	1321.45	958.28	641.671	1215.93	1675.71	1124.55	923.698	1274.46	1323.19	1885.87	804.96	586.394	983.953	1024.42	2129.07	936.579	1717.28	1876.35	1378.66	1096.34	1396.79	1040.76	1230.98	1275.47	133.604	721.548	188.262	1148.65	496.019	1295.73	92.2837	1893.71	227.176	1058.76	36.07	1057.74	150.582	1416.03	430.416	339.232	1893.71	721.548	2.62451	1172.16	398.359
creatininase activity [GO:0047789]	32	66	0.333333	0	0	0	0	0	0	0	0	132.746	105.333	93.7747	171.86	86.2257	175.566	121.254	67.8726	86.4208	178.66	86.1227	119.164	106.361	137.709	78.0012	207.876	74.8321	65.1745	57.5488	49.8388	116.84	101.243	90.1519	78.1132	51.3318	45.3815	75.8716	66.1273	127.814	111.863	57.2586	50.2107	28.3255	127.814	51.3318	2.48996	76.4824	2.47544
threonine catabolic process [GO:0006567]	208	290	0.333333	773.083	683.169	468.854	483.694	1184.29	680.09	548.417	393.548	756.771	613.811	590.91	288.759	331.005	310.255	527.493	664.1	494.44	281.532	548.503	483.293	561.709	908.792	616.415	253.178	548.507	65.2592	436.38	91.4153	321.28	62.6906	949.952	216.714	630.898	71.8025	620.762	133.019	344.096	111.75	630.165	47.6417	201.679	949.952	321.28	2.95678	628.673	236.509
ethanolamine ammonia-lyase complex [GO:0009350]	176	56	0.333333	421.361	887.876	637.968	742.363	455.378	326.107	508.058	520.723	194.411	266.036	503.466	189.676	358.597	334.024	185.843	117.817	536.583	502.661	279.674	363.395	341.923	462.161	725.686	668.374	379.163	121.779	545.848	192.051	404.353	186.135	370.65	152.665	241.199	109.345	316.376	119.819	546.789	184.886	705.676	192.984	150.126	705.676	241.199	2.9257	464.477	9.92714
N-acetyl-gamma-glutamyl-phosphate reductase activity [GO:0003942]	2352	1528	0.333333	6202.18	5740.17	5767.22	7075.49	5801.56	7097.5	6231.75	6687.99	4250.67	4262.17	4582.32	5120.29	4956.2	4727.78	4284.2	5048.82	7157.68	7017.58	6573.59	6462.38	5763.93	5964.38	5259.71	5789.86	5652.1	1209.22	6396.46	1247.98	6275.29	1013.74	5338.87	945.918	6239.97	1064.3	5416.77	1005.02	5428.29	606.763	5194.07	581.708	483.394	6396.46	5194.07	1.23149	1202.39	578.383
L-iditol 2-dehydrogenase activity [GO:0003939]	1488	528	0.333333	2154.24	2905.13	2602.91	4782.37	3700.58	2382.99	4788.32	3520.89	4871.47	4953.52	3246.45	4165.96	5403.76	2806.33	2503.12	2693.91	4887.37	4221.19	2973.76	4284.09	2661.95	4838.28	4229.86	3118.6	4675.31	348.728	5024.5	332.62	3969.34	389.358	4470.11	666.638	2683.56	295.52	2439.77	259.713	2842.61	259.751	3460.48	687.811	984.51	5024.5	2439.77	2.05942	2584.73	158.867
xylan catabolic process [GO:0045493]	336	2294	0.333333	946.396	810.611	904.866	1912.38	674.591	926.236	1002.13	1062.32	434.577	444.038	427.246	628.245	448.574	521.337	513.648	418.291	924.13	946.087	849.983	838.272	1065.03	804.53	765.632	1115.32	761.479	286.86	1095.03	746.715	878.882	224.704	637.899	187.686	731.503	273.916	841.691	290.22	847.175	301.166	667.83	209.562	144.754	1095.03	637.899	1.71661	457.128	596.841
adenine salvage [GO:0006168]	320	136	0.333333	637.291	881.791	929.087	874.372	935.672	551.952	698.929	849.848	766.413	565.224	733.969	1021.3	714.122	755.493	524.196	390.548	1000.45	1046.35	484.404	855.448	631.429	944.456	753.024	743.859	706.534	145.261	862.981	143.504	972.5	106.956	882.18	100.354	475.634	81.0586	597.639	63.6706	809.48	103.746	789.595	80.4111	162.157	972.5	475.634	2.04464	496.866	4.24108
(S)-2-(5-amino-1-(5-phospho-D-ribosyl)imidazole-4-carboxamido)succinate AMP-lyase (fumarate-forming) activity [GO:0070626]	2016	1188	0.333333	5292.74	4967.72	5315.14	4956.55	4766.61	4301.32	4566.71	4527.68	4722.28	3273.62	4589.24	4384.44	4955.36	4361.67	5338.78	3550.8	5877.36	5125.58	4693.85	4778.99	6058.91	5743.22	5806.17	5572.28	4206.44	814.79	5263.09	531.971	4679.24	393.127	5077.37	577.069	4181.99	580.798	5563.48	429.675	5083.03	637.809	5121.04	622.783	497.291	5563.48	4181.99	1.33034	1381.49	197.668
N6-(1,2-dicarboxyethyl)AMP AMP-lyase (fumarate-forming) activity [GO:0004018]	2016	1188	0.333333	5292.74	4967.72	5315.14	4956.55	4766.61	4301.32	4566.71	4527.68	4722.28	3273.62	4589.24	4384.44	4955.36	4361.67	5338.78	3550.8	5877.36	5125.58	4693.85	4778.99	6058.91	5743.22	5806.17	5572.28	4206.44	814.79	5263.09	531.971	4679.24	393.127	5077.37	577.069	4181.99	580.798	5563.48	429.675	5083.03	637.809	5121.04	622.783	497.291	5563.48	4181.99	1.33034	1381.49	197.668
maltose alpha-glucosidase activity [GO:0032450]	48	402	0.333333	352.594	284.661	341.717	393.28	580.454	296.811	147.492	297.707	0	0	0	0	0	0	0	0	0	0	0	0	0	0	0	0	49.1638	85.1543	131.093	227.061	99.2355	171.881	193.485	335.125	98.9371	171.364	117.531	203.57	113.906	197.29	94.8868	164.349	40.7303	193.485	49.1638	3.9355	144.321	220.159
folic acid binding [GO:0005542]	128	298	0.333333	368.551	251.782	562.569	146.201	366.701	352.021	287.175	550.525	148.8	230.824	194.304	196.778	138.593	386.329	234.83	276.743	159.268	383.43	374.029	306.948	356.145	499.008	239.623	492.335	274.982	39.4996	148.021	10.4569	376.911	176.964	338.17	176.839	334.264	51.0157	319.842	73.8837	480.411	88.7227	228.57	30.2912	99.308	480.411	148.021	3.24557	332.39	98.7573
NAD(P)H dehydrogenase (quinone) activity [GO:0003955]	112	80	0.333333	375.254	352.616	72.9286	339.62	610.171	478.801	269.092	264.759	535.029	254.616	354.659	219.789	339.625	62.7539	308.118	251.07	326.663	165.202	235.818	200.741	246.13	545.942	290.078	23.974	241.483	36.0184	335.303	7.48197	216.583	49.8557	563.714	40.6013	321.896	136.097	309.834	64.5795	53.2188	25.8327	332.451	36.7106	143.239	563.714	53.2188	10.5924	510.495	59.2944
arabinan endo-1,5-alpha-L-arabinosidase activity [GO:0046558]	48	310	0.333333	27.9675	66.0365	98.003	245.063	50.5578	47.0888	55.9459	234.52	44.6488	37.0954	58.7266	16.8385	198.236	107.366	36.2616	51.5665	261.548	271.466	75.5238	39.4025	36.1102	37.4585	37.8972	125.509	44.1479	10.2823	234.949	32.8454	174.275	137.589	44.2217	6.56011	58.0597	15.2892	33.4464	4.74545	110.293	13.9848	54.2201	14.6009	73.756	234.949	33.4464	7.02463	201.502	121.727
D-inositol-3-phosphate glycosyltransferase activity [GO:0102710]	16	292	0.333333	0	0	0	0	0	0	0	0	0	0	0	0	0	0	0	0	168.161	154.746	70.8132	129.753	89.6374	79.4767	97.5405	136.524	43.251	74.9129	56.0536	97.0876	51.5819	89.3424	26.4922	45.8859	23.6044	40.884	29.8791	51.7522	45.5079	78.822	32.5135	56.315	12.113	56.0536	23.6044	2.37471	32.4492	100.497
self proteolysis [GO:0097264]	16	2488	0.333333	144.369	113.334	85.9829	153.312	34.3182	165.008	40.4875	10.7768	0	0	0	0	0	0	0	0	0	0	0	0	0	0	0	0	13.4958	23.3755	51.1039	88.5146	3.59226	6.22197	11.4394	19.8136	55.0027	95.2675	48.123	83.3515	28.661	49.6423	37.778	65.4334	19.8743	55.0027	3.59226	15.3115	51.4105	389.031
glycopeptide alpha-N-acetylgalactosaminidase activity [GO:0033926]	432	158	0.333333	1053.91	913.996	1111.07	1562.64	857.739	2419.39	1585.58	974.798	549.921	1317.09	561.312	434.55	1112.08	496.868	614.649	1784.28	1353.89	603.127	2135.67	1428.13	995.967	777.106	914.153	803.4	1443.6	134.912	1342.87	225.481	670.825	276.413	728.255	159.618	2113.11	318.155	888.174	238.645	803.779	307.1	796.487	203.667	500.078	2113.11	670.825	3.15002	1442.29	4.55939
heme transporter activity [GO:0015232]	32	394	0.333333	0	0	0	0	0	0	0	0	59.7361	225.56	54.9054	42.0094	101.868	93.0796	68.4255	141.562	154.114	26.7359	113.276	148.214	114.108	37.5305	112.26	176.807	124.591	114.621	85.3275	78.3773	22.9151	21.2637	32.4222	30.1939	84.9459	74.9125	60.8447	57.4307	89.9622	88.4447	55.7219	56.1346	33.279	124.591	22.9151	5.43709	101.676	252.816
aryldialkylphosphatase activity [GO:0004063]	80	40	0.333333	163.399	173.269	202.93	119.04	404.665	328.831	318.355	249.14	100.17	113.474	38.8107	155.843	36.2752	109.001	43.9783	93.8947	77.3599	260.24	384.206	291.182	192.634	402.885	199.429	174.547	241.004	111.276	77.5583	41.3826	221.741	57.3389	302.573	175.289	268.977	154.133	133.337	78.7555	162.159	48.1744	137.169	86.1796	77.334	302.573	77.5583	3.90124	225.015	1.18572
glycerate dehydrogenase activity [GO:0008465]	80	86	0.333333	246.009	355.196	176.124	296.557	205.387	192.605	294.321	255.25	179.153	93.9669	235.248	104.477	58.467	61.5065	115.019	110.924	185.733	183.725	259.89	434.932	246.123	228.714	404.15	121.637	274.406	171.353	180.252	119.139	181.151	75.4194	204.418	24.7945	187.807	74.5988	202.383	75.66	119.756	57.3319	331.531	86.9019	64.7641	331.531	119.756	2.7684	211.776	3.52739
L-leucine:2-oxoglutarate aminotransferase activity [GO:0050048]	16	46	0.333333	159.988	125.222	100.88	103.264	187.654	142.335	69.1417	62.2189	0	0	0	0	0	0	0	0	0	0	0	0	0	0	0	0	23.0472	39.919	34.4214	59.6197	20.7396	35.9221	62.5513	108.342	47.445	82.1771	53.3295	92.3694	33.6268	58.2434	41.7408	72.2972	14.5091	62.5513	20.7396	3.01603	41.8117	55.7603
aromatic-amino-acid:2-oxoglutarate aminotransferase activity [GO:0008793]	16	46	0.333333	159.988	125.222	100.88	103.264	187.654	142.335	69.1417	62.2189	0	0	0	0	0	0	0	0	0	0	0	0	0	0	0	0	23.0472	39.919	34.4214	59.6197	20.7396	35.9221	62.5513	108.342	47.445	82.1771	53.3295	92.3694	33.6268	58.2434	41.7408	72.2972	14.5091	62.5513	20.7396	3.01603	41.8117	55.7603
aspartate biosynthetic process [GO:0006532]	16	46	0.333333	159.988	125.222	100.88	103.264	187.654	142.335	69.1417	62.2189	0	0	0	0	0	0	0	0	0	0	0	0	0	0	0	0	23.0472	39.919	34.4214	59.6197	20.7396	35.9221	62.5513	108.342	47.445	82.1771	53.3295	92.3694	33.6268	58.2434	41.7408	72.2972	14.5091	62.5513	20.7396	3.01603	41.8117	55.7603
tyrosine biosynthetic process from chorismate via 4-hydroxyphenylpyruvate [GO:0019292]	16	46	0.333333	159.988	125.222	100.88	103.264	187.654	142.335	69.1417	62.2189	0	0	0	0	0	0	0	0	0	0	0	0	0	0	0	0	23.0472	39.919	34.4214	59.6197	20.7396	35.9221	62.5513	108.342	47.445	82.1771	53.3295	92.3694	33.6268	58.2434	41.7408	72.2972	14.5091	62.5513	20.7396	3.01603	41.8117	55.7603
endodeoxyribonuclease activity [GO:0004520]	96	178	0.333333	216.45	283.031	53.3741	217.019	685.896	296.659	139.787	125.797	587.016	198.943	226.585	156.087	183.495	72.909	207.887	264.659	187.704	125.434	274.251	163.832	280.503	784.801	275.094	52.2956	167.521	29.7503	196.073	18.2619	135.773	17.5933	685.904	98.8923	278.523	16.422	234.947	39.6847	59.5262	11.6024	261.57	30.5564	189.049	685.904	59.5262	11.5227	626.378	67.5139
glycerol transport [GO:0015793]	48	90	0.333333	0	0	0	0	0	0	0	0	226.751	79.2446	74.5895	36.2089	134.795	13.1566	222.256	159.713	241.477	86.249	448.281	144.758	477.599	426.362	149.972	44.2724	74.6675	72.4874	125.424	121.011	40.8193	43.3089	217.704	213.325	202.665	227.206	233.285	238.991	19.143	22.7352	74.8537	74.9862	84.2407	233.285	19.143	12.1864	214.142	86.646
glycerol-phosphate:inorganic phosphate antiporter activity [GO:0015527]	48	90	0.333333	0	0	0	0	0	0	0	0	226.751	79.2446	74.5895	36.2089	134.795	13.1566	222.256	159.713	241.477	86.249	448.281	144.758	477.599	426.362	149.972	44.2724	74.6675	72.4874	125.424	121.011	40.8193	43.3089	217.704	213.325	202.665	227.206	233.285	238.991	19.143	22.7352	74.8537	74.9862	84.2407	233.285	19.143	12.1864	214.142	86.646
organophosphate:inorganic phosphate antiporter activity [GO:0015315]	48	90	0.333333	0	0	0	0	0	0	0	0	226.751	79.2446	74.5895	36.2089	134.795	13.1566	222.256	159.713	241.477	86.249	448.281	144.758	477.599	426.362	149.972	44.2724	74.6675	72.4874	125.424	121.011	40.8193	43.3089	217.704	213.325	202.665	227.206	233.285	238.991	19.143	22.7352	74.8537	74.9862	84.2407	233.285	19.143	12.1864	214.142	86.646
protein domain specific binding [GO:0019904]	240	120	0.333333	706.011	548.087	231.485	727.34	1160.1	718.699	337.862	450.555	998.961	240.087	366.241	316.447	703.779	156.931	551.891	615.868	840.605	412.104	1105.68	406.532	1023.35	1356.44	573.567	239.324	328.16	83.6453	757.242	73.1499	393.035	69.0579	1171.83	179.026	813.416	258.277	760.418	240.393	209.247	45.4761	495.965	113.064	316.488	1171.83	209.247	5.60025	962.587	174.378
maltodextrin phosphorylase activity [GO:0031220]	48	8	0.327327	154.638	211.305	21.069	246.462	128.843	135.334	74.1674	21.7836	161.766	70.5901	231.127	23.245	238.349	24.1332	150.752	169.595	193.318	11.4316	119.737	60.3621	108.064	166.131	122.304	9.62206	68.3732	7.16466	226.043	28.6297	18.8201	6.44015	152.246	20.3852	141.555	25.5046	137.818	25.841	18.2747	7.64845	188.245	57.9608	76.5002	226.043	18.2747	12.3692	207.768	1
aminoacylase activity [GO:0004046]	16	40	0.323359	0	0	0	0	0	0	0	0	0	0	0	0	0	0	0	0	80.5486	133.579	42.3217	12.8765	252.663	117.286	81.0623	66.8294	4.29218	7.43428	26.8495	46.5048	44.5262	77.1216	39.0952	67.7148	14.1072	24.4344	84.2209	145.875	22.2765	38.584	27.0208	46.8014	24.3865	84.2209	4.29218	19.6219	79.9287	2.06622
glucose 1-dehydrogenase [NAD(P)] activity [GO:0047936]	16	32	0.323359	0	0	0	0	0	0	0	0	0	0	0	0	0	0	0	0	30.2878	20.9034	148.82	52.6609	185.223	33.7592	169.073	158.076	17.5536	30.4038	10.0959	17.4867	6.9678	12.0686	11.2531	19.4909	49.6067	85.9213	61.7411	106.939	52.6919	91.265	56.3577	97.6144	23.7497	61.7411	6.9678	8.86092	54.7733	49.831
D-lyxose ketol-isomerase activity [GO:0047828]	48	10	0.317168	283.018	183.564	196.379	161.722	201.546	332.769	286.578	230.891	0	0	0	0	0	0	0	0	82.9536	194.403	336.163	104.883	152.712	151.473	67.9907	98.3889	130.487	144.995	81.5585	80.8699	141.765	124.12	117.673	104.938	222.978	193.112	145.243	141.657	98.2559	98.1894	83.8516	92.8042	45.6858	222.978	81.5585	2.73396	141.419	1
polyribonucleotide nucleotidyltransferase activity [GO:0004654]	3664	2034	0.309524	10148.4	10584.9	10294.8	9022.08	10272.5	9670.61	10190.5	10487.4	6714.62	7307.98	8139.8	6277.43	6788.61	7700.08	7122.74	7183.9	9111.96	9089.17	10551.7	9498.19	10256.2	9056.82	10881.2	9767.41	8998.89	1504.72	8307.55	1316.21	8617.98	2144.15	8681.3	1808.4	9135.42	1746.54	9175.79	1778.81	9254.09	1371.41	9868.63	1504.53	477.363	9868.63	8307.55	1.18791	1561.08	606.088
glycerol kinase activity [GO:0004370]	1024	1106	0.309524	3672.05	2474.61	2681.91	2029.16	2692.5	2577.89	1812.81	1855.48	2674.71	1767.63	2195.42	1796.21	1732.68	2336.2	3288.49	2685.01	1912.79	2012.11	2551.83	1888.99	3363.82	3173.9	2543.15	2836.88	1823.15	61.3347	1891.54	149.374	1887.94	111.551	2847.03	283.214	2604.91	70.5814	3441.45	203.225	2618.33	256.326	2404.39	184.19	562.512	3441.45	1823.15	1.88765	1618.31	184.451
chromosome [GO:0005694]	3648	8080	0.309524	10042.8	10055.4	9025.09	8529.34	11177.1	9841.01	10430.5	8736.06	7920.81	6545.25	7473.57	7556.03	7106.67	8470.3	8009.88	6205.92	9483.44	10165.3	8116.24	9312.62	9360.66	11474.9	9770.13	9778.59	8762.78	2000.12	8373.15	1196.06	8819.13	1306.61	10190.9	1971.62	8054.39	1818.34	9137.79	1034.64	9091.33	656.652	9099.68	1415.46	632.907	10190.9	8054.39	1.26526	2136.55	3429.04
DNA-templated transcription, initiation [GO:0006352]	352	11190	0.309524	1366.19	1216.61	1233.43	1304.58	1345.59	1535.73	946.74	956.681	369.494	625.097	691.676	280.091	569.42	405.806	543.022	761.691	855.301	608.637	1424.73	1147.48	1023.04	1100.65	1011.88	744.01	906.439	263.512	909.767	370.594	615.137	338.342	938.577	507.829	1240.72	418.544	977.416	413.476	794.417	416.11	973.388	264.575	176.615	1240.72	615.137	2.01698	625.581	4785.12
cysteine-tRNA ligase activity [GO:0004817]	528	1594	0.309524	1592.38	1701.59	1862.65	1495.45	1456.9	1805.08	1736.62	1622.13	624.39	768.689	683.984	629.121	676.27	688.669	750.86	850.72	1365.42	1553.49	1241.44	1177.45	1310.18	1561.17	1254.49	1742.93	1227.59	485.91	1179.04	440.243	1268.25	554.563	1214.15	513.404	1299.08	479.782	1217.8	428.295	1431.42	646.017	1213.35	510.049	79.7619	1431.42	1179.04	1.21405	252.371	595.356
cysteinyl-tRNA aminoacylation [GO:0006423]	528	1580	0.309524	1592.38	1701.59	1862.65	1495.45	1456.9	1805.08	1736.62	1622.13	624.39	768.689	683.984	629.121	676.27	688.669	750.86	850.72	1365.42	1553.49	1241.44	1177.45	1310.18	1561.17	1254.49	1742.93	1227.59	485.91	1179.04	440.243	1268.25	554.563	1214.15	513.404	1299.08	479.782	1217.8	428.295	1431.42	646.017	1213.35	510.049	79.7619	1431.42	1179.04	1.21405	252.371	595.356
dTDP-4-dehydrorhamnose reductase activity [GO:0008831]	608	888	0.309524	1588.4	1350.72	2116.25	1306.9	1789.47	1208.36	1263.4	2235.45	1304.82	1322.8	1690.4	1549.8	1212.73	1923.97	1339.85	1205.35	1450.88	1978.61	1319.22	1522.17	1554.8	1697.45	1455.93	1774.76	1369.46	135.545	1323.5	119.938	1921.28	346.402	1597.25	257.396	1244.31	64.8919	1494.35	134.85	1938.33	171.198	1499.02	173.89	260.193	1938.33	1244.31	1.55775	694.016	107.437
phospho-N-acetylmuramoyl-pentapeptide-transferase activity [GO:0008963]	32	1316	0.309524	89.9474	88.9953	121.978	116.423	164.761	45.7471	26.3279	253.623	0	0	0	0	0	0	0	0	6.64719	128.118	90.8367	6.42263	140.115	385.495	285.192	7.90206	10.9168	13.7273	41.0234	65.3825	127.247	126.814	183.419	193.423	45.5279	45.4188	76.6876	70.9926	43.2935	68.2576	124.729	145.916	58.2434	183.419	10.9168	16.8014	172.502	782.718
tRNA (adenine-C2-)-methyltransferase activity [GO:0002935]	48	412	0.309524	126.581	102.65	150.848	506.685	141.712	136.498	206.39	282.241	0	0	0	0	0	0	0	0	65.054	223.944	72.9313	169.242	69.5332	87.4329	46.0203	122.495	125.211	110.015	190.58	275.681	168.728	149.002	76.3815	71.4992	69.8098	68.3025	65.3715	63.3931	91.1142	80.1706	49.5568	51.4164	51.6677	190.58	49.5568	3.84568	141.023	67.9571
mRNA 5'-UTR binding [GO:0048027]	1008	392	0.309524	2231.3	2589.34	3021.2	2602.88	2295.65	2168.48	2123.52	2540.8	1785.7	1840.68	2098.47	2606.92	2585.47	2216.36	2090.22	1889.09	2695.47	2674.92	2250.96	2051.32	2407.78	2374.15	2492.59	2949.94	2005.17	146.959	2627.94	59.1308	2607.55	67.0597	2151.83	319.503	2102.84	189.652	2243.1	159.109	2729.17	445.532	2393.46	260.014	272.413	2729.17	2005.17	1.36106	723.993	55.9984
5'-nucleotidase activity [GO:0008253]	208	1160	0.309524	859.965	830.462	459.07	493.311	409.631	1080.06	1370.3	378.221	329.58	696.076	562.381	126.551	207.352	225.622	232.053	614.738	296.077	197.895	932.518	1502.96	468.949	357.871	786.007	281.368	1189.78	432.674	332.247	146.371	234.222	129.709	365.694	40.5943	875.772	237.796	520.322	317.093	322.02	121.918	726.283	143.673	333.171	1189.78	234.222	5.0797	955.557	444.741
metal ion transport [GO:0030001]	112	2388	0.309524	250.393	199.34	171.737	180.964	390.515	161.899	183.87	213.211	0	0	0	0	0	0	0	0	348.922	594.314	534.455	502.838	686.58	504.854	605.605	576.655	228.903	254.426	176.629	174.501	269.175	301.083	298.456	264.718	232.118	274.059	312.324	347.455	249.464	296.081	268.315	308.638	42.9742	312.324	176.629	1.76825	135.696	603.802
mitochondrial translation [GO:0032543]	192	48	0.309524	575.754	553.048	422.047	480.357	458.275	463.374	500.762	505.184	414.288	323.17	485.736	400.884	543.274	436.084	442.03	361.726	482.377	578.147	540.911	454.827	521.323	496.473	560.002	411.268	426.253	92.1795	502.003	35.7559	494.738	89.0921	456.345	41.1265	455.337	89.8625	513.036	67.2464	423.133	12.4437	532.929	41.0178	40.9189	532.929	423.133	1.25948	109.795	38.3787
glutaconyl-CoA decarboxylase activity [GO:0018801]	432	838	0.309524	1070.05	1328.15	1275.33	859.683	980.292	1044.67	661.395	1462.79	861.139	538.908	1211.99	1066.85	905.444	1248.97	881.23	955.19	879.73	1110	870.801	672.491	979.74	965.176	1377.37	1163.72	624.265	74.1289	881.619	22.9393	1213.21	217.212	935.536	64.8711	956.886	86.945	977.006	94.4389	1229.34	58.3383	1305.84	84.9161	224.057	1305.84	624.265	2.0918	681.57	301.563
maturation of SSU-rRNA from tricistronic rRNA transcript (SSU-rRNA, 5.8S rRNA, LSU-rRNA) [GO:0000462]	1168	454	0.309524	2647.8	2766.89	3711.24	2749.33	2992.77	2455.49	2067.65	3262.9	2195.92	2009.72	2311.47	3155.38	2885.73	2834.33	2408.68	2179.51	2921.76	3354.59	2682.22	2264.85	2672.32	2647.24	2713.35	3336.63	2114.07	133.749	2852.27	90.9527	3257.62	99.7104	2611.97	399.594	2439.07	251.755	2576.27	145.651	3294.07	440.005	2597.24	248.928	401.696	3294.07	2114.07	1.55816	1180	80.6715
dethiobiotin synthase activity [GO:0004141]	64	226	0.309524	211.563	142.106	239.701	248.673	313.791	163.932	193.499	316.12	0	0	0	0	0	0	0	0	218.573	303.305	152.432	157.638	213.964	310.423	168.451	208.011	117.046	102.938	155.749	135.72	206.475	178.927	208.071	180.203	105.455	91.5073	141.843	122.845	149.237	130.211	103.519	90.6125	41.1839	208.071	103.519	2.00999	104.553	195.908
methylmalonate-semialdehyde dehydrogenase (acylating) activity [GO:0004491]	224	84	0.309524	480.834	670.589	462.084	617.706	704.856	499.629	553.447	584.763	457.163	349.202	437.627	351.876	367.41	315.256	269.138	198.353	744.64	734.453	626.342	645.237	619.751	848.505	895.192	593.467	515.962	151.536	576.585	191.947	557.03	192.79	670.175	197.963	441.442	219.847	456.574	176.561	456.936	139.177	667.803	228.795	91.8036	670.175	441.442	1.51815	228.733	2.81857
phosphoenolpyruvate carboxykinase (GTP) activity [GO:0004613]	768	218	0.309524	1412.13	2278.92	1396.2	2186.75	2239.22	2431.24	1889.61	2058.23	1640.55	1345.16	1840.73	2013.23	1291.24	1193.42	1427.85	2740.21	1862.89	2109.92	2898.08	1646.31	1687.27	1862.7	2192.54	1335.9	1627.03	272.737	1780.3	453.431	2060.46	48.3824	1914.16	302.638	2689.84	237.465	1509.08	154.511	1308.51	104.127	2104.06	232.105	427.222	2689.84	1308.51	2.05566	1381.34	29.7659
[2Fe-2S] cluster assembly [GO:0044571]	592	522	0.309524	1579.27	1755.14	1545.65	1354.6	1633.4	1331.7	1581.43	1604.5	1194.68	1349.92	972.84	1112.61	952.767	940.967	917.89	1085.42	1544.17	1632.29	1726.63	2030.66	1701.46	1658.82	1674.06	1517.64	1654	346.127	1283.84	301.983	1449.8	292.347	1495.63	260.941	1381.25	323.465	1399.54	421.57	1334.75	341.317	1467.34	430.168	113.342	1654	1283.84	1.28832	370.16	40.6559
arginine catabolic process to ornithine [GO:0019547]	432	388	0.309524	1186.59	1318.28	1437.48	979.734	900.713	1499.9	1330.83	1557.65	502.665	944.605	805.103	859.729	378.547	922.131	590.355	984.63	470.457	1388.89	1062.44	1187.13	702.033	652.989	1275.61	1173.84	1154.19	195.209	609.579	323.84	1268.76	364.139	685.456	201.001	1182.32	277.771	826.327	316.957	1177.82	257.698	1133	284.768	256.322	1268.76	609.579	2.08137	659.178	87.4875
2-alkenal reductase [NAD(P)] activity [GO:0032440]	16	416	0.309524	0	0	0	0	0	0	0	0	0	0	0	0	0	0	0	0	88.5242	97.2904	109.095	42.2316	147.088	166.935	184.732	88.7195	14.0772	24.3824	29.5081	51.1095	32.4301	56.1706	55.6452	96.3803	36.365	62.9861	49.0292	84.9211	29.5732	51.2222	61.5773	106.655	15.7471	61.5773	14.0772	4.37426	47.5001	74.8442
potassium ion transmembrane transport [GO:0071805]	16	942	0.309524	0	0	0	0	0	0	0	0	212.538	74.6003	32.3643	263.08	113.823	44.4304	92.9045	47.3606	0	0	0	0	0	0	0	0	24.8668	43.0705	37.9412	65.716	87.6932	151.889	70.8459	122.709	15.7869	27.3436	30.9682	53.6384	14.8101	25.6519	10.7881	18.6855	28.1034	87.6932	10.7881	8.1287	76.9051	201.403
3-deoxy-manno-octulosonate cytidylyltransferase activity [GO:0008690]	32	238	0.309524	251.529	239.965	235.964	208.728	452.32	667.314	525.34	356.461	0	0	0	0	0	0	0	0	0	0	0	0	0	0	0	0	175.113	303.305	69.5762	120.509	118.82	205.803	150.773	261.147	222.438	385.274	83.8431	145.221	78.6548	136.234	79.9882	138.544	55.5409	222.438	69.5762	3.19705	152.862	119.684
glycerol-3-phosphate dehydrogenase activity [GO:0004368]	48	172	0.309524	117.902	33.308	177.069	26.8543	271.726	56.0711	27.9103	204.035	186.75	28.6422	45.8456	191.583	35.8584	149.124	111.657	60.609	268.406	204.227	90.0551	55.893	164.642	238.48	52.264	177.589	37.4819	15.9487	110.373	136.935	199.949	7.24538	232.319	42.8217	68.9117	18.4507	131.4	28.9571	167.927	16.2861	43.8059	9.64124	72.331	232.319	37.4819	6.19816	194.837	27.8967
succinate-CoA ligase (ADP-forming) activity [GO:0004775]	224	136	0.309524	801.326	1154.42	589.771	567.859	980.814	684.1	628.122	499.334	765.139	525.274	598.872	236.809	364.511	263.346	403.453	314.147	568.683	266.811	771.094	523.275	731.139	812.611	1004.06	358.644	558.89	59.9651	500.351	117.642	334.318	143.694	852.855	113.33	589.78	242.636	645.306	212.37	403.92	167.856	919.115	287.348	203.041	919.115	334.318	2.74922	584.797	137.56
cell communication [GO:0007154]	80	110	0.309524	154.782	264.645	83.7929	501.11	361.35	239.344	175.926	160.249	159.48	97.269	20.5714	70.871	190.247	64.8613	108.162	204.85	603.096	164.97	88.3758	332.865	110.902	208.665	206.857	219.034	202.02	119.946	431.484	215.051	132.03	53.0178	243.165	105.264	177.523	79.107	124.615	26.1607	122.563	84.0811	164.024	127.55	102.504	431.484	122.563	3.52052	308.922	2.77388
4-hydroxy-2-oxovalerate aldolase activity [GO:0008701]	48	158	0.309524	65.8997	101.517	104.709	232.669	172.945	63.8259	157.517	97.5319	156.372	190.055	93.1848	71.7361	306.138	81.6432	77.466	14.0496	282.163	90.4333	10.9015	163.52	86.2233	159.265	129.909	100.303	170.364	17.3152	273.657	37.466	86.5671	13.3254	162.861	8.85208	29.5923	29.6889	76.5297	10.1941	95.5516	12.2448	108.204	19.2536	75.2778	273.657	29.5923	9.24756	244.064	102.993
electron-transferring-flavoprotein dehydrogenase activity [GO:0004174]	64	56	0.299407	160.51	211.738	58.7244	188.453	162.948	474.606	429.248	223.083	38.693	246.262	62.9918	254.335	142.922	54.8649	52.8081	53.7489	151.134	253.034	67.4005	178.778	74.8943	67.7195	96.8997	58.4376	284.763	129.597	160.836	24.2665	243.484	17.6802	89.7868	65.0003	198.585	239.138	96.0709	56.8882	57.3423	2.15031	123.877	77.9563	80.0048	284.763	57.3423	4.96601	227.42	87.1922
microtubule binding [GO:0008017]	48	16	0.29277	25.9478	247.881	29.5388	402.593	31.5716	48.3024	206.668	38.172	28.5877	263.316	273.661	25.2998	391.016	24.4312	22.1907	43.4925	381.713	37.9325	41.5864	215.845	26.2721	47.7315	227.674	34.1155	228.61	30.405	391.774	10.4607	33.8014	7.36358	35.9636	10.2999	44.4604	3.46102	24.8035	2.26858	29.3618	4.84454	249.739	23.0497	141.014	391.774	24.8035	15.7951	366.97	1.51036
signal recognition particle [GO:0048500]	400	1166	0.285714	1684.1	1490.6	1397.09	1428.63	1559.89	1501.24	1299.83	1504.88	304.703	207.093	244.792	258.8	220.923	149.673	257.233	302.453	915.643	1383.26	1040.13	928.669	1205.68	1521.8	1106.2	1314.35	811.864	555.653	855.065	606.128	1048.98	687.015	1128.8	713.94	947.94	604.685	1049	726.221	953.706	697.541	947.196	637.941	104.981	1128.8	811.864	1.39038	316.933	262.047
NAD binding [GO:0051287]	18864	14824	0.285714	48759.3	48629.1	45811.8	51413.6	52491.4	52446.6	50146.6	50630.8	42289.2	41890	40552.8	40143.2	40330	35244.7	38997.2	43197.8	48311.6	48042.9	55830	50224.5	48397.7	52382.2	47650.1	43456.4	47420.4	4789.61	46685.1	5718.03	46272.3	5463.43	49054.2	5858.98	50491.5	6539.1	45384.7	5534.76	41504.3	5547.4	45610.6	4407.52	2682.18	50491.5	41504.3	1.21654	8987.19	4598.96
iron-sulfur cluster binding [GO:0051536]	11856	16274	0.285714	28367.5	28758.6	31835.3	34481.5	30467.2	32740.1	31389.7	28374	23710.5	24182	23345.3	21980.6	25698	23817.4	23088	25531.3	33720.9	29241.7	34107.1	32518.9	30412.1	31124	30128.6	30880.1	29363.6	4522.71	31300.2	4866.47	26532.1	3965.51	28433.9	4103.74	30792.8	4607.62	27289.2	3779.26	28844.3	4379.51	27410.8	3586.89	1690.64	31300.2	26532.1	1.17971	4768.03	4435.6
pectin catabolic process [GO:0045490]	592	642	0.285714	1575.37	1827.17	1217.97	1743.73	1303.39	1441.17	1387.65	1636.26	1195.52	864.895	1160.93	1619.16	1063.16	1095.99	1100.61	940.52	2088.15	1771.12	1640.13	1515.57	1814.49	1619.01	1673.67	1478.78	1256.04	344.725	1631.68	521.598	1675.51	83.2394	1372.64	220.073	1340.61	360.484	1496.82	363.362	1264.25	195.547	1553.92	348.892	163.411	1675.51	1256.04	1.33397	419.475	125.756
butyryl-CoA dehydrogenase activity [GO:0004085]	2032	618	0.285714	5332.82	4421.85	5145.36	4626.16	4992.06	5031.26	4588.01	5461.82	4941.33	4119.43	4341.17	5354.58	4446.84	5039.44	5025.51	4195.51	4921.23	5911.72	4593.15	4533.96	4954.34	4749.75	4517.98	5062.53	4413.8	256.362	4664.75	239.538	5576.04	295.608	4894.38	127.798	4606.64	418.039	5104.22	201.146	5082.44	55.6959	4427	88.5176	398.279	5576.04	4413.8	1.26332	1162.24	353.918
fructose-bisphosphate aldolase activity [GO:0004332]	3824	1092	0.285714	9048.53	10112.9	8369.92	11329.6	11076.8	10667.8	11158.1	9749.85	8808.29	10040.2	8801.42	8099.77	9881.09	7213.21	8016.73	9595.28	10454.6	8862.67	9832.66	10288	8617.01	9873.02	9479.9	7498.29	10495.5	587.14	10555.1	729.483	8904.1	825.817	9919.37	1134.96	10031.9	563.366	8560.76	518.195	7693.81	602.634	9464.74	655.874	1003.3	10555.1	7693.81	1.3719	2861.31	499.789
acetyl-CoA metabolic process [GO:0006084]	3472	1822	0.285714	8404.4	8952.08	8344.11	8789.63	9604.11	10226.3	9824.38	7965.3	8589.98	8278.67	6888.9	6889.9	7574.06	7028.88	7362.15	7914.43	9292.94	8226.61	11118.5	10073.9	8584.88	9356.46	8409.35	9085.52	9392.32	972.489	8552.21	883.694	7693.94	708.467	9183.52	528.719	9753.09	1653.63	8117.14	660.041	8152.84	1041.58	8083.44	1069.5	738.627	9753.09	7693.94	1.26763	2059.15	424.255
chromosome condensation [GO:0030261]	2656	1944	0.285714	7480.83	7114.99	6511.14	7256.19	6461.56	8098.08	5911.67	6091.74	5611.71	4811.52	5034.31	4633.08	5100.91	4185.74	5378.36	5965.06	7828.99	6469.45	9364.65	7872.06	8317.54	7863.86	7974.13	6837.46	6198.42	1550.29	6728.69	1438.51	5731.42	969.762	6645.71	1137.31	7809.26	1718.1	7058.91	1514.33	5844.78	1446	6707.81	1511.62	674.911	7809.26	5731.42	1.36253	2077.84	747.472
response to stress [GO:0006950]	3664	2608	0.285714	9963.25	9473.85	9227.26	9615.07	14919.4	9486.53	9593.34	10298.7	10064.3	7425.71	6927.46	6898.83	6181.37	6801.2	6410.6	6042.6	8668.05	8850.15	9619.62	9951.37	9552.15	14651.8	9396.22	8870.42	8990.14	1366.61	8154.83	1773.45	8682.57	1706.13	13211.8	2729.16	8382.92	2027.86	8642	1943.35	8299.63	1309.89	8599.18	1448.27	1673.28	13211.8	8154.83	1.62012	5057.01	624.742
D-alanine-D-alanine ligase activity [GO:0008716]	560	1142	0.285714	1482.31	1416.57	1490.65	1881.17	2458.52	1797.98	1534.97	1383.28	749.436	979.3	793.053	732.345	704.337	733.656	933.55	1159	2054.89	1467.33	1446.14	1707.79	1249.83	1936.86	1262.52	1714.46	1407.35	380.643	1546.8	734.745	1194.32	402.282	1714.94	875.888	1467.71	320.032	1221.9	275.446	1312.92	513.991	1157.38	324.785	193.444	1714.94	1157.38	1.48174	557.556	182.17
acetolactate synthase activity [GO:0003984]	2992	2748	0.285714	8296.02	8463.18	7063.08	8627.84	6920.49	9349.68	9402.67	7398.54	4329.12	8066.41	5825.83	5273.35	6039.5	4751.74	5637.54	6121.71	9400.73	7357.17	9093.93	11421.3	8001.69	7737.25	8470.03	6827.59	9630.13	1688.98	8022.69	1760.43	6676.35	1215.21	6328.95	1779.4	8188.44	1794.4	7311.75	1457.36	6214.14	1271.93	7586.35	1524.65	1135.81	9630.13	6214.14	1.54971	3415.99	815.826
asparagine-tRNA ligase activity [GO:0004816]	1440	1444	0.285714	3608.85	3698.16	3564.46	3409.92	3815.7	3449.27	3262.08	3752.6	2858.88	2759.65	2970.66	2723.5	2698.03	2978.76	2916.55	2297.04	3641.46	4413.08	4081.77	3415.34	4231.38	3859.76	4025.85	4411.43	3145.69	342.988	3249.8	491.67	3629.73	851.463	3511.45	565.567	3276.03	904.888	3585.59	657.719	3651.55	720.292	3564.89	540.073	196.835	3651.55	3145.69	1.16081	505.861	618.687
peptidoglycan-based cell wall [GO:0009274]	16	256	0.285714	0	0	0	0	0	0	0	0	0	0	0	0	0	0	0	0	142.502	40.9628	172.878	86.7423	96.2433	271.984	105.788	3.84263	28.9141	50.0807	47.5005	82.2733	13.6543	23.6499	90.6615	157.03	57.6259	99.811	32.0811	55.5661	1.28088	2.21854	35.2627	61.0768	27.5516	90.6615	1.28088	70.7809	89.3806	67.0397
'de novo' AMP biosynthetic process [GO:0044208]	4416	2496	0.285714	11157.7	10586.6	10945.8	10740.1	10771.8	9521.94	9988.15	11891.1	11174.8	8634.18	9887.32	10229.5	10279.4	9693.67	10787.3	8544.06	11607.7	12195.4	9836.68	10785.4	11724.9	12472	11396.2	11101.6	9802.57	1087.54	10875.7	674.496	11438.7	1058.2	11472.9	888.472	9300.9	674.064	11223.3	472.214	10580.3	771.808	10623.4	755.118	776.508	11472.9	9300.9	1.23352	2171.97	424.035
tetrahydrofolylpolyglutamate synthase activity [GO:0004326]	112	1544	0.285714	286.789	206.973	308.871	339.734	776.007	229.223	226.812	496.038	0	0	0	0	0	0	0	0	445.528	522.769	287.251	196.006	486.53	977.433	334.891	415.093	140.939	123.025	261.754	232.775	339.602	294.408	584.48	516.097	172.158	151.89	257.773	244.56	241.321	215.633	180.621	168.993	140.894	584.48	140.939	4.14703	443.541	372.418
isoprenoid biosynthetic process [GO:0008299]	192	1322	0.285714	664.573	606.032	480.163	598.503	874.984	670.227	531.246	586.955	383.683	77.7262	196.158	159.854	143.732	268.563	193.907	378.201	450.873	571.83	677.581	749.243	588.594	616.531	531.908	553.273	452.738	342.573	397.703	232.001	439.547	242.339	625.066	245.762	575.336	170.764	482.358	252.678	434	147.862	444.7	218.411	78.0448	625.066	397.703	1.57169	227.363	327.269
cell morphogenesis [GO:0000902]	1216	1430	0.285714	2878.73	3087.04	2839.47	2646.83	3030.8	2907.57	2555.63	3367.54	2363.54	2765.68	2702.21	2732.83	2108.14	2695.05	2486.44	2619.37	2838.51	3138.34	3639.69	4094.13	3349.03	3378.69	3292.58	3079.18	3138.48	834.254	2531.16	378.674	3079.57	321.414	2924.34	515.876	3055.55	526.007	2904.74	431.883	2871.23	194.026	3027.28	299.685	190.184	3138.48	2531.16	1.23994	607.318	513.285
chorismate mutase activity [GO:0004106]	176	780	0.285714	356.224	336.01	312.965	245.767	447.297	227.074	248.973	433.845	159.089	364.212	485.029	353.895	286.884	477.023	297.808	245.476	542.078	534.635	546.815	467.508	818.824	678.495	618.893	516.721	360.231	109.322	358.243	160.527	440.791	90.57	428.294	260.224	339.788	179.527	490.952	285.444	435.569	108.018	479.977	141.509	57.4576	490.952	339.788	1.44488	151.164	102.541
alcohol metabolic process [GO:0006066]	2528	592	0.285714	6089.59	6249.76	5504.24	5989.88	5865.2	8470.03	6610.28	5529.58	4948.46	5741.33	5928.18	5089.01	5303.47	5515.25	5852.64	7729.15	5877.2	6062.54	8506.93	7218.93	6333.14	5689.62	6448.29	6252.27	6523.51	742.612	5723.52	368.112	5560.38	487.492	5501.09	486.58	8235.37	438.789	6091.79	240.261	5757.25	428.73	6208.74	262.466	892.814	8235.37	5501.09	1.49704	2734.28	25.3426
pantetheine-phosphate adenylyltransferase activity [GO:0004595]	16	484	0.285714	0	0	0	0	0	0	0	0	80.6772	148.052	73.5526	65.0329	116.94	182.741	142.203	133.261	0	0	0	0	0	0	0	0	49.3508	85.478	38.9801	67.5155	21.6776	37.5468	26.8924	46.579	44.4202	76.9381	47.401	82.101	60.9138	105.506	24.5175	42.4656	13.8519	60.9138	21.6776	2.80998	39.2361	187.829
3-hydroxyoctanoyl-[acyl-carrier-protein] dehydratase activity [GO:0047451]	224	622	0.285714	657.019	1003.35	698.806	610.819	999.361	771.773	545.164	595.667	409.894	392.933	388.655	359.618	335.083	267.388	385.481	515.74	636.832	567.644	603	517.531	462.404	825.415	536.807	471.369	485.209	81.0992	527.578	167.212	507.643	128.957	744.89	302.871	630.171	130.161	501.635	139.955	479.187	215.815	642.938	320.797	96.4496	744.89	479.187	1.55449	265.703	140.283
drug transmembrane transport [GO:0006855]	144	1842	0.285714	573.823	421.657	445.299	356.114	1417.08	561.975	456.083	508.575	142.271	53.4441	95.7083	106.552	186.963	41.9031	114.86	66.871	324.875	463.396	210.791	145.42	323.493	811.022	280.454	293.016	218.316	210.986	289.317	90.007	359.508	220.228	790.124	637.661	279.879	254.68	337.392	229.797	260.073	203.706	265.94	163.459	183.245	790.124	218.316	3.61918	571.809	854.597
proteolysis involved in cellular protein catabolic process [GO:0051603]	368	226	0.285714	971.521	961.61	832.3	1172.71	1628.27	1164.74	1103.61	1042.68	831.083	647.902	630.42	792.243	645.393	687.243	670.724	794.712	925.983	918.516	925.413	661.243	974.541	1896.44	890.374	613.375	804.251	259.337	914.696	263.84	917.813	125.22	1451.93	554.135	961.62	187.65	872.262	174.543	710.973	111.375	827.468	174.326	224.044	1451.93	710.973	2.04217	740.957	129.116
branched-chain amino acid metabolic process [GO:0009081]	1808	728	0.285714	3933.03	3841.06	4259.32	5242.46	4083.67	4076.27	4700.98	4718.61	3404.74	5643.42	3998.78	4695.13	4856.09	3984.16	3868.27	5465.81	5322.68	5174.47	4162.99	5307.49	4219.38	4227.94	3995.46	4258.67	5217.29	477.651	5140.41	249.476	4862.74	270.224	3905.45	439.586	4568.35	778.425	4006.89	186.845	4167.39	158.677	3945.1	90.1175	544.024	5217.29	3905.45	1.3359	1311.84	102.356
carboxylic acid metabolic process [GO:0019752]	336	438	0.285714	733.902	1343.15	881.937	1022.44	978.444	754.54	1016.97	1028.97	671.454	1011.34	679.441	805.301	885.546	545.836	525.561	496.062	899.788	1143.42	795.302	589.713	819.046	1078.87	943.6	643.347	872.674	245.067	935.925	75.2623	992.564	171.975	909.588	212.254	681.968	162.284	692.836	150.991	690.374	172.915	988.732	334.15	135.898	992.564	681.968	1.45544	310.596	133.262
aspartate kinase activity [GO:0004072]	1280	1660	0.285714	3454.11	3884.66	3430.79	3469.45	3095.97	3244.47	4171.44	3296.39	1698.39	3332.6	2496.41	3231.02	3165.86	1826.45	2338.12	2763.93	3263.33	3051.72	3800.37	4999.24	3544.74	2975.89	3822.81	3321.9	4167.76	833.327	3299.55	155.002	3193.04	126.68	2590.08	774.559	3269.59	518.678	3112.32	672.009	2859.72	896.486	3401.3	784.263	459.286	4167.76	2590.08	1.60912	1577.68	393.794
2-aminoadipate transaminase activity [GO:0047536]	208	50	0.285714	642.196	459.223	1093.95	332.594	516.12	1213.67	349.764	481.887	360.779	257.424	451.498	252.419	244.317	894.049	652.019	978.061	205.731	250.066	1049.23	273.892	531.938	334.271	328.293	868.375	293.693	49.2515	260.881	65.0329	328.124	133.168	403.724	98.2366	1080.32	120.844	608.718	66.674	952.126	123.496	413.005	73.4642	312.736	1080.32	260.881	4.14105	819.439	9.00731
triphosphoric monoester hydrolase activity [GO:0016793]	32	612	0.285714	231.493	263.936	307.349	265.725	151.513	193.584	234.235	219.88	0	0	0	0	0	0	0	0	0	0	0	0	0	0	0	0	78.0783	135.236	88.5749	153.416	73.2935	126.948	50.5042	87.4759	64.5279	111.766	77.1642	133.652	102.45	177.448	87.9787	152.384	15.8984	102.45	50.5042	2.02854	51.9456	104.633
thioredoxin peroxidase activity [GO:0008379]	80	58	0.285714	264.459	359.657	515.048	339.345	368.644	413.034	212.513	327.513	44.8876	123.88	132.311	145.594	80.551	77.1303	65.8117	344.812	230.07	117.376	93.3833	49.5363	133.423	271.402	211.068	16.8129	128.643	81.5926	216.655	129.917	196.828	114.053	228.311	166.124	283.743	168.348	154.564	100.997	202.997	271.922	234.345	115.447	48.0791	283.743	128.643	2.20566	155.1	10.0325
tricarboxylic acid cycle [GO:0006099]	3168	2606	0.285714	7936.37	8960.54	6162.61	7213.34	11903.9	8149.02	7225.98	6491.18	9260.56	6532.09	7285.91	5878.71	6347.37	6048.99	6530.11	6104.76	7788.77	6720.66	9356.23	7269.32	8287.07	10721.5	9431.68	7072.24	7009.13	413.696	7116.49	725.566	6363.52	435.253	10628.7	1324.13	7870	1643.6	7584.51	929.83	6427.95	560.856	8559.38	1127.74	1392.83	10628.7	6363.52	1.67025	4265.15	1992.19
threonine metabolic process [GO:0006566]	16	122	0.285714	0	0	0	0	0	0	0	0	0	0	0	0	0	0	0	0	80.6871	32.5362	141.412	248.086	118.684	222.936	96.9915	32.1347	82.6954	143.233	26.8957	46.5847	10.8454	18.7848	74.3118	128.712	47.1374	81.6444	39.5615	68.5225	10.7116	18.553	32.3305	55.998	26.6918	82.6954	10.7116	7.72019	71.9838	52.1245
exo-alpha-(2->3)-sialidase activity [GO:0052794]	64	182	0.285714	197.326	89.5943	47.6542	101.648	86.7218	229.168	92.9847	131.623	81.301	96.2867	92.9855	120.949	100.244	53.3985	201.622	209.03	164.826	263.83	297.598	266.904	261.257	174.816	287.075	141.501	152.058	99.4728	122.239	36.888	172.134	79.5903	114.28	52.4961	245.265	46.4261	220.069	35.7352	80.8513	52.6028	156.552	113.049	54.5725	245.265	80.8513	3.03354	164.414	39.219
exo-alpha-(2->6)-sialidase activity [GO:0052795]	64	182	0.285714	197.326	89.5943	47.6542	101.648	86.7218	229.168	92.9847	131.623	81.301	96.2867	92.9855	120.949	100.244	53.3985	201.622	209.03	164.826	263.83	297.598	266.904	261.257	174.816	287.075	141.501	152.058	99.4728	122.239	36.888	172.134	79.5903	114.28	52.4961	245.265	46.4261	220.069	35.7352	80.8513	52.6028	156.552	113.049	54.5725	245.265	80.8513	3.03354	164.414	39.219
exo-alpha-(2->8)-sialidase activity [GO:0052796]	64	182	0.285714	197.326	89.5943	47.6542	101.648	86.7218	229.168	92.9847	131.623	81.301	96.2867	92.9855	120.949	100.244	53.3985	201.622	209.03	164.826	263.83	297.598	266.904	261.257	174.816	287.075	141.501	152.058	99.4728	122.239	36.888	172.134	79.5903	114.28	52.4961	245.265	46.4261	220.069	35.7352	80.8513	52.6028	156.552	113.049	54.5725	245.265	80.8513	3.03354	164.414	39.219
L-threonine ammonia-lyase activity [GO:0004794]	688	580	0.285714	1498.25	1608.22	1927.31	1943.51	2173.85	1650.74	1905.68	1664.78	1173.44	1320.53	1684.12	1420.78	1320.36	1479.13	1410.75	1365.25	1873.44	1850.35	1938.19	2193.15	1886.78	2520.07	1948.13	1853.74	1806.45	444.694	1712.44	341.349	1645.3	215.445	1955.79	699.293	1651.39	286.471	1598.59	253.385	1753.39	240.347	1746.82	178.417	112.421	1955.79	1598.59	1.22344	357.191	75.8027
positive regulation of transcription, DNA-templated [GO:0045893]	208	578	0.285714	468.55	388.636	426.899	511.852	916.991	336.18	229.759	460.495	916.176	206.87	400.353	495.562	570.106	461.533	539.402	363.027	646.836	529.699	588.577	321.688	574.3	674.599	518.728	701.766	252.772	60.7704	576.265	67.7025	495.252	34.6027	835.922	139.71	429.261	138.623	527.417	53.884	530.066	149.701	435.905	71.9651	164.627	835.922	252.772	3.30701	583.15	421.917
methanogenesis [GO:0015948]	528	178	0.285714	1116.53	1178.47	1448.91	1658.81	1133.33	1091.34	1760.65	823.006	974.258	1828.71	1023.15	748.832	1630.68	1213.52	1091.59	1170.66	2004.51	861.903	1307.43	1846.32	1268.52	1135.41	1356.59	1465.24	1811.89	45.2402	1764.67	208.184	811.247	57.4453	1081	92.4471	1189.81	109.307	1158.88	95.7621	1375.89	140.851	1186.07	166.853	341.328	1811.89	811.247	2.23347	1000.65	10.0841
2-dehydro-3-deoxy-D-gluconate 5-dehydrogenase activity [GO:0047001]	64	72	0.285714	89.4166	62.8526	229.368	58.6789	128.594	99.5053	51.0157	171.482	626.751	132.221	237.729	332.381	200.165	284.173	223.868	295.81	58.2891	153.904	127.686	30.3536	102.009	107.036	87.9679	139.581	71.1968	53.8489	105.711	81.7998	219.256	98.3627	287.46	294.032	174.334	106.141	138.431	74.2579	217.707	72.9976	129.516	94.5522	70.7257	287.46	71.1968	4.03755	216.264	0.821621
type II protein secretion system complex [GO:0015627]	48	476	0.285714	172.712	289.16	58.7521	38.5347	18.6945	264.612	210.004	16.7357	0	0	0	0	0	0	0	0	230.04	26.6968	301.172	290.642	313.502	31.321	442.157	158.658	166.882	150.043	89.525	123.206	14.4775	13.4909	16.6718	15.7582	188.595	164.348	162.071	157.022	72.4702	80.2139	243.773	224.546	83.6562	243.773	14.4775	16.838	229.295	523.973
protein secretion by the type II secretion system [GO:0015628]	48	502	0.285714	172.712	289.16	58.7521	38.5347	18.6945	264.612	210.004	16.7357	0	0	0	0	0	0	0	0	230.04	26.6968	301.172	290.642	313.502	31.321	442.157	158.658	166.882	150.043	89.525	123.206	14.4775	13.4909	16.6718	15.7582	188.595	164.348	162.071	157.022	72.4702	80.2139	243.773	224.546	83.6562	243.773	14.4775	16.838	229.295	544.3
response to unfolded protein [GO:0006986]	32	66	0.285714	0	0	0	0	0	0	0	0	0	0	0	0	0	0	0	0	115.19	90.8688	454.16	165.87	293.032	260.313	344.264	249.885	55.2902	95.7654	38.3967	66.505	30.2896	52.4631	86.7709	150.292	151.387	262.209	97.6772	169.182	83.2949	144.271	114.755	198.761	40.4365	151.387	30.2896	4.99797	121.097	48.8588
ammonia assimilation cycle [GO:0019676]	32	232	0.285714	156.293	114.066	16.0148	113.529	225.785	171.042	100.08	48.8504	0	0	0	0	0	0	0	0	120.445	103.365	149.166	184.389	182.053	83.2327	90.668	92.9658	94.823	92.3068	77.9911	67.6308	50.7385	51.7084	103.006	114.184	106.736	93.0809	112.782	98.5176	36.3269	49.7001	68.2447	60.2484	27.8519	112.782	36.3269	3.10464	76.4551	314.654
siderophore transport [GO:0015891]	272	256	0.285714	381.021	449.805	110.836	1212.63	1058.21	419.084	814.357	418.212	1016.98	775.376	467.281	412.826	954.49	200.157	514.655	610.631	1549.41	629.591	718.157	891.484	765.711	1497.42	670.931	104.053	827.072	59.0892	1238.84	298.324	486.876	123.624	1190.87	266.279	582.624	151.49	553.795	195.309	138.349	53.6351	529.339	122.933	372.686	1238.84	138.349	8.95449	1100.49	138.115
molybdenum cofactor guanylyltransferase activity [GO:0061603]	64	94	0.285714	248.143	232.433	221.196	217.797	180.994	171.02	310.754	381.181	70.5189	215.575	146.321	118.11	143.144	83.2959	92.5861	83.6116	140.355	124.032	77.6843	219.37	87.1241	76.2799	147.774	90.0261	248.566	53.8893	167.098	43.9282	207.775	150.204	109.264	62.1865	110.772	52.2606	142.618	91.4281	131.506	77.7465	175.509	49.3028	48.5613	248.566	109.264	2.27491	139.302	36.9766
L-lysine catabolic process to acetyl-CoA via saccharopine [GO:0033512]	128	46	0.285714	460.045	735.892	233.935	461.273	597.715	421.899	423.676	253.135	369.02	313.259	253.741	80.7086	177.311	99.5457	223.138	273.378	262.049	109.362	268.849	197.059	274.028	372.129	433.804	127.814	311.331	113.321	300.211	145.777	147.735	92.3961	446.288	131.149	321.375	87.0853	319.07	124.711	153.765	70.8533	474.479	243.635	117.517	474.479	147.735	3.21169	326.744	132.932
glycerol-3-phosphate-transporting ATPase activity [GO:0015430]	16	28	0.275454	0	0	0	0	0	0	0	0	281.73	159.648	113.351	38.3955	169.384	19.9932	138.092	104.889	0	0	0	0	0	0	0	0	53.2162	92.1731	56.4615	97.7941	12.7985	22.1676	93.9099	162.657	34.9632	60.558	46.0307	79.7275	6.66439	11.5431	37.7837	65.4434	27.2821	93.9099	6.66439	14.0913	87.2455	1.75562
isocitrate lyase activity [GO:0004451]	48	22	0.275454	0	0	0	0	0	0	0	0	213.612	21.0985	275.226	88.0067	94.6774	66.1406	152.696	83.0708	340.243	192.253	330.349	182.194	281.101	223.515	406.997	89.8246	67.7643	99.6592	144.974	175.609	93.4198	96.2405	145.709	126.285	137.806	171.842	144.599	140.726	51.9884	46.5546	227.408	207.669	55.3481	227.408	51.9884	4.3742	175.419	1
cellular response to iron ion [GO:0071281]	48	20	0.268373	114.088	126.836	86.6245	109.299	101.633	124.08	157.551	119.121	105.425	159.082	137.417	136.657	105.331	91.4615	120.117	118.093	95.8009	127.517	121.274	123.635	115.632	88.3264	130.693	90.402	146.756	20.038	103.477	6.93763	127.765	8.77058	98.4615	8.97966	121.149	2.99539	116.612	3.13172	89.496	2.5426	131.649	5.3551	18.9594	146.756	89.496	1.63981	57.26	1
hydroxymethylglutaryl-CoA reductase (NADPH) activity [GO:0004420]	16	34	0.263478	0	0	0	0	0	0	0	0	0	0	0	0	0	0	0	0	114.694	203.062	117.178	166.258	167.353	77.1927	81.2166	104.214	55.4194	95.9893	38.2313	66.2185	67.6873	117.238	25.7309	44.5672	39.0594	67.6528	55.7842	96.621	34.738	60.1679	27.0722	46.8904	15.0503	67.6873	25.7309	2.63058	41.9564	1
leucine biosynthetic process [GO:0009098]	4096	3066	0.261905	11801.2	11389.7	11181.8	11447.6	11039.2	12184.8	10953.3	11680.4	5684.85	7645.78	7049.59	6542.52	7227.08	6209.41	7110.91	7532.05	12072	12215.7	12054.6	12342.5	11427.7	11368	11993.6	11445.5	10313.9	2412.77	10248.9	2635.54	10146.2	3132.34	9364.01	3190.49	10590.5	2649.48	10113.3	2606.81	9612.23	2949.87	10144.3	2697.03	393.422	10590.5	9364.01	1.13098	1226.48	986.575
mechanosensitive ion channel activity [GO:0008381]	16	650	0.261905	166.807	74.1104	116.327	75.5857	144.696	127.463	343.382	215.819	0	0	0	0	0	0	0	0	0	0	0	0	0	0	0	0	114.461	198.252	25.1952	43.6394	71.9397	124.603	48.2321	83.5405	42.4876	73.5908	55.6023	96.306	38.7756	67.1613	24.7035	42.7877	29.4022	114.461	24.7035	4.63338	89.7572	190.554
nucleoside metabolic process [GO:0009116]	4496	5622	0.261905	12013.9	13560.2	13915.6	13867.9	12274.7	12141.5	11344.5	14026.4	9375.36	6746.73	9450.61	9581.23	8860.13	9988.88	8476.8	7541.08	10613	11708.9	9756.14	9439.36	10596.5	11924.4	10972.1	12310.9	9176.86	2310.09	11113.7	2541.13	11772.2	2223.27	11191.5	1582.54	9812.9	2300.72	10362.4	1780.13	12071.8	1974.25	11327.6	2077.75	990.677	12071.8	9176.86	1.31546	2894.93	1830.87
cysteine synthase activity [GO:0004124]	2832	1968	0.261905	6296.52	7730.25	5980.12	7380.19	7899.58	7296.93	8343.57	8734.8	6916.82	7901.74	6841.15	6569.6	6051.35	5461.26	5211.06	6505.67	6973.12	8211.78	7018.41	8512.43	6441.78	7722.4	7634.92	5762.14	8252.58	315.35	6801.55	680.828	7838.73	1129.78	7512.94	523.793	6940.34	401.368	5983.12	672.556	5734.51	260.531	7402.11	488.132	874.115	8252.58	5734.51	1.43911	2518.07	320.401
UDP-N-acetylmuramate-L-alanine ligase activity [GO:0008763]	480	1018	0.261905	1651.53	1308.03	1839.16	1658.89	1306.18	1548.28	1802.14	1615.07	1041.92	912.447	707.481	786.516	964.959	720.297	726.196	668.702	987.219	1297.7	1069	886.87	1206.11	1025.67	900.627	1407.21	1200.49	521.206	1203.69	394.374	1233.1	418.039	1124.59	157.472	1095.33	440.379	1194.62	462.776	1322.22	564.252	972.047	306.58	104.624	1322.22	972.047	1.36025	350.175	179.188
carbohydrate derivative biosynthetic process [GO:1901137]	592	866	0.261905	1735.55	1988.35	1982.46	1625.77	1865.87	1793.59	1926.14	2294.12	771.733	938.371	769.027	831.279	746.902	895.496	751.059	886.068	1430.19	1747.93	1834.6	1676.63	1458.48	1677.84	1649.09	1722.24	1513.71	513.644	1267.62	461.438	1624.44	739.196	1438.48	585.022	1504.75	536.188	1315.03	507.682	1533.4	567.555	1468.82	629.334	117.022	1624.44	1267.62	1.28149	356.822	230.238
RNA binding [GO:0003723]	16464	29286	0.261905	43204.2	44363.1	41760.5	41445.4	51137.5	42528.2	43978.2	45341.4	37249.9	32850.9	33733.1	32941.2	32891.5	31960.6	33047.4	33636.8	42359.5	44400.7	42929.3	42221.4	43290.4	48774	43543.7	40983.8	39683.5	5982.03	38898.8	5222.52	40894.4	6903.72	45720.5	7430.29	39698.1	5253.03	39847.4	5889.07	38235	5447.63	40546.6	5914.87	2293.24	45720.5	38235	1.19578	7485.49	10541.2
aldehyde-lyase activity [GO:0016832]	4368	2048	0.261905	9859.73	10528.5	10644.3	14254.7	11001.3	10646.3	12445.3	10974.8	9310.46	11502	8708.03	9422.09	12422.9	8502.8	8526.95	9710.22	14590.4	11294.7	11293.9	12135	9511.8	10381.8	10019.6	9761.61	12027.4	480.736	13756	1166.65	10563.9	1001.65	10231.2	855.41	10550.1	796.217	9299.49	691.29	9636.24	1076.24	9752.03	939.255	1480.72	13756	9299.49	1.47922	4456.51	781.51
beta-ketoacyl-acyl-carrier-protein synthase III activity [GO:0033818]	176	684	0.261905	537.488	494.573	358.317	342.309	589.472	655.934	333.899	447.718	83.1867	160.911	307.341	192.731	232.42	162.747	388.513	355.033	543.24	345.157	830.75	466.844	667.479	806.065	720.799	350.6	320.552	153.403	372.656	157.616	328.535	128.303	492.908	370.988	613.906	240.627	531.16	139.59	290.555	110.752	507.571	207.035	118.922	613.906	290.555	2.11287	323.351	130.805
phosphatidylglycerol-prolipoprotein diacylglyceryl transferase activity [GO:0008961]	80	1302	0.261905	253.448	256.859	304.597	259.702	247.943	294.809	300.857	272.098	229.971	184.416	230.527	303.679	235.858	260.408	193.098	178.58	118.617	93.7258	162.174	164.207	135.625	92.8954	111.213	119.35	216.493	73.7564	204.726	75.5194	223.168	113.207	190.27	84.8064	211.854	72.3081	194.057	58.9177	228.118	96.7531	199.533	77.6125	13.6838	228.118	190.27	1.19892	37.8483	188.619
phosphoribosylformylglycinamidine synthase activity [GO:0004642]	3184	1820	0.261905	8287.48	8773.61	7659.31	9523.42	7896.28	8513.03	8053.9	7657.53	7533.74	6413.75	6970.55	6727.71	8294.54	6936.68	6854.72	6279.1	9238.14	7531.51	8402.9	7644.97	7825.88	8678.22	8915.82	7677.41	7370.87	853.739	9018.7	643.157	7305.58	504.403	8036.08	584.911	7731.68	1259.17	7656.03	731.324	7424.46	422.533	8219.99	1084.38	572.697	9018.7	7305.58	1.23449	1713.11	538.112
IMP dehydrogenase activity [GO:0003938]	3488	1300	0.261905	9002.8	9321.12	7451.19	9047.89	11238.5	10722.1	9577.31	8223.52	9527.81	8001.85	8140.89	7097.39	8336.42	6345.62	7871.58	8346.84	8486.68	7983.85	10322.8	9241.42	9032.59	11301.6	9269.31	6977.72	8940.2	829.802	8623.66	374.992	7768.25	593.216	10689.3	1006.38	9797.23	1271.84	8635.66	661.874	6924.84	554.676	8910.44	666.952	1148.48	10689.3	6924.84	1.54362	3764.46	640.006
dimethylallyl diphosphate biosynthetic process [GO:0050992]	2784	1278	0.261905	7276.8	7620.27	7434.51	7393.37	6981.06	7588.98	6407.79	7195.39	5986.81	5471.89	5933.86	5323.18	7522.47	5640.42	5785.32	6167.43	8358.33	6750.35	6977.65	7358.83	6850.35	6784.32	7678.85	7052.88	6412.84	943.479	7758.06	523.846	6422.97	978.096	6584.06	526.506	6911.35	713.09	6637.49	768.189	6709.27	945.117	7077.66	990.996	443.858	7758.06	6412.84	1.20977	1345.22	437.935
intramolecular transferase activity, phosphotransferases [GO:0016868]	368	602	0.261905	827.839	1231.2	971.33	981.762	781.134	1405.01	2148.3	718.514	867.453	422.877	353.406	449.801	435.595	350.946	465.654	488.086	898.904	1042.8	1603.93	1565.78	967.804	1009	1472.77	1048.13	1378.99	877.747	772.087	294.341	737.038	296.932	885.861	115.041	1165.68	595.179	753.766	259.14	790.136	382.283	1019.12	589.045	232.785	1378.99	737.038	1.87098	641.948	432.55
ribosomal small subunit assembly [GO:0000028]	1552	612	0.261905	3525.44	3609.24	4533.09	3657.07	4063.86	3424.03	3087.3	4952.03	2958.35	2990.39	3203.38	4257.04	3910.68	3425.68	3192.63	3083.24	3810.57	4622.45	3266.7	2797.37	3557.16	3984.29	3598.77	4323.35	2958.35	147.6	3792.77	127.739	4610.51	347.645	3668.83	616.582	3257.99	170.559	3425.08	201.926	4094.04	588.24	3470.46	231.362	514.726	4610.51	2958.35	1.55847	1652.15	107.026
L-isoleucine transaminase activity [GO:0052656]	1088	624	0.261905	2869.87	3496.78	2381.73	2727.4	3568.32	2912.36	2653.74	2764.58	1414.55	2415.33	2504.94	1644.29	1754.83	1380.91	2069.86	3327.7	3299.09	3276.62	3761.25	3314.14	3201.61	3596.29	4029.2	2561.16	2794.4	465.622	2593.77	780.755	2561.83	834.841	2859.72	1251.63	3333.77	424.476	2713.78	581.796	2107.93	635.977	3343.64	773.584	408.596	3343.64	2107.93	1.58622	1235.7	311.236
L-leucine transaminase activity [GO:0052654]	1088	624	0.261905	2869.87	3496.78	2381.73	2727.4	3568.32	2912.36	2653.74	2764.58	1414.55	2415.33	2504.94	1644.29	1754.83	1380.91	2069.86	3327.7	3299.09	3276.62	3761.25	3314.14	3201.61	3596.29	4029.2	2561.16	2794.4	465.622	2593.77	780.755	2561.83	834.841	2859.72	1251.63	3333.77	424.476	2713.78	581.796	2107.93	635.977	3343.64	773.584	408.596	3343.64	2107.93	1.58622	1235.7	311.236
L-valine transaminase activity [GO:0052655]	1088	624	0.261905	2869.87	3496.78	2381.73	2727.4	3568.32	2912.36	2653.74	2764.58	1414.55	2415.33	2504.94	1644.29	1754.83	1380.91	2069.86	3327.7	3299.09	3276.62	3761.25	3314.14	3201.61	3596.29	4029.2	2561.16	2794.4	465.622	2593.77	780.755	2561.83	834.841	2859.72	1251.63	3333.77	424.476	2713.78	581.796	2107.93	635.977	3343.64	773.584	408.596	3343.64	2107.93	1.58622	1235.7	311.236
3'-tRNA processing endoribonuclease activity [GO:0042781]	16	602	0.261905	114.772	122.731	181.203	91.7885	100.436	89.4523	98.7272	119.481	0	0	0	0	0	0	0	0	0	0	0	0	0	0	0	0	32.9091	57.0002	30.5962	52.9941	39.8272	68.9827	33.4787	57.9868	29.8174	51.6453	38.2574	66.2638	60.4011	104.618	40.9103	70.8587	9.86488	60.4011	29.8174	2.0257	30.5837	65.1035
transposition, DNA-mediated [GO:0006313]	80	8200	0.261905	77.6183	238.497	104.883	15.8625	79.4258	291.097	159.387	52.602	246.846	383.533	246.737	184.795	171.039	159.722	171.804	384.826	146.024	188.321	388.978	382.115	192.894	244.289	236.449	183.317	308.345	129.003	110.975	83.3144	141.906	77.3598	190.187	95.9305	354.967	55.352	147.439	61.3789	149.307	40.2409	240.561	5.44567	87.7408	354.967	110.975	3.19861	243.992	4352.25
transposase activity [GO:0004803]	80	7476	0.261905	77.6183	238.497	104.883	15.8625	79.4258	291.097	159.387	52.602	246.846	383.533	246.737	184.795	171.039	159.722	171.804	384.826	146.024	188.321	388.978	382.115	192.894	244.289	236.449	183.317	308.345	129.003	110.975	83.3144	141.906	77.3598	190.187	95.9305	354.967	55.352	147.439	61.3789	149.307	40.2409	240.561	5.44567	87.7408	354.967	110.975	3.19861	243.992	4164.51
tRNA (guanine-N7-)-methyltransferase activity [GO:0008176]	80	568	0.261905	90.4226	108.76	150.252	99.4059	108.589	90.0693	117.677	153.977	99.5016	97.9342	76.7101	138.182	105.555	115.821	60.5285	63.2581	552.268	367.579	396.121	373.142	428.088	448.092	314.615	332.477	196.251	153.51	252.41	259.703	219.913	128.126	218.728	198.688	183.15	184.925	193.013	204.129	199.517	116.427	166.695	129.101	26.2957	252.41	166.695	1.5142	85.715	125.415
oxidation-reduction process [GO:0055114]	2512	3530	0.261905	6127.58	6816.59	6110.38	5553.4	7317.91	6755.85	6900.66	5772.39	5953.59	5845.15	5769.35	5468.93	4869.93	4820.27	5086.94	5297.6	5680.63	6629.84	7260.59	6807.81	6839.75	7342.18	6817.98	6527.2	6517.87	584.441	5367.99	435.998	5957.06	602.083	6871.23	794.786	6438.01	1019.36	6018.09	881.518	5819.28	889.922	6467.97	605.027	479.109	6871.23	5367.99	1.28004	1503.24	1755.29
hydrogen-translocating pyrophosphatase activity [GO:0009678]	400	1112	0.261905	1116.17	1003.03	1260.99	896.013	1157.63	1078.46	841.584	1009.91	852.011	1333.77	1276.09	752.433	505.256	819.388	732.564	915.071	868.75	937.927	1165.82	1065.08	1202.86	1131.73	1346.73	1391.41	1080.14	246.438	756.673	218.16	900.089	132.842	1047.13	169.469	1053.12	127.28	1017.2	250.282	1157.26	299.785	1208.62	181.513	143	1208.62	756.673	1.59728	451.946	300.384
isoleucine biosynthetic process [GO:0009097]	7920	4794	0.261905	22339.6	21594	18389	22805.6	19037.2	23219.4	23814.7	20927.1	13666.7	20633.3	18041.5	16396.7	18602.9	15545.1	16885	16965.1	23660.5	20411.3	21794.5	24909.9	20663.4	19805.5	21165.1	18151.9	23119.3	2221.52	21689.7	2707.19	19245	2480.14	17503.1	3344.62	20659.6	3277.96	19962.7	2794.02	17362	1577.94	20266.9	1939.09	1958.56	23119.3	17362	1.3316	5757.3	1641.97
branched-chain-amino-acid transaminase activity [GO:0004084]	1648	586	0.261905	3671.91	3651.57	3941.11	4926.82	3449.39	3847.33	4509.37	4397.6	3164.31	4532.09	3612.26	4315.18	4460.13	3694.63	3587.46	3897.15	4834.01	4767.84	3393.22	4721	3745.84	3714.89	3599.6	3852.41	4587.49	116.185	4740.32	247.052	4493.54	241.1	3442.86	275.346	3712.57	277.682	3668.4	79.246	3829.39	124.842	3621.14	27.0976	508.678	4740.32	3442.86	1.37685	1297.46	86.9617
acyl binding [GO:0000035]	16	92	0.261905	143.388	102.591	112.521	59.7478	228.124	201.678	62.503	109.224	0	0	0	0	0	0	0	0	0	0	0	0	0	0	0	0	20.8343	36.0862	19.9159	34.4954	36.4079	63.0603	76.0414	131.708	67.2259	116.439	47.7961	82.7853	37.507	64.964	34.1971	59.2311	20.2656	76.0414	19.9159	3.81811	56.1254	26.9828
raffinose catabolic process [GO:0034484]	16	38	0.261905	0	0	0	0	0	0	0	0	0	0	0	0	0	0	0	0	64.5033	122.018	115.362	73.5617	80.0444	112.676	39.7295	178.632	24.5206	42.4709	21.5011	37.241	40.6727	70.4472	37.5587	65.0535	38.4541	66.6044	26.6815	46.2137	59.5438	103.133	13.2432	22.9378	14.3822	59.5438	13.2432	4.4962	46.3007	1
stachyose metabolic process [GO:0033531]	16	38	0.261905	0	0	0	0	0	0	0	0	0	0	0	0	0	0	0	0	64.5033	122.018	115.362	73.5617	80.0444	112.676	39.7295	178.632	24.5206	42.4709	21.5011	37.241	40.6727	70.4472	37.5587	65.0535	38.4541	66.6044	26.6815	46.2137	59.5438	103.133	13.2432	22.9378	14.3822	59.5438	13.2432	4.4962	46.3007	1
glutamine biosynthetic process [GO:0006542]	464	740	0.261905	1444.09	2501.57	1113.14	1674.85	1709.56	1737.36	2143.11	1187.75	475.73	626.239	973.737	151.659	395.575	179.151	482.114	805.535	1183.45	1076.98	1605.12	2022.67	1371.11	1248.33	1862.98	1179.23	1597.34	843.151	1084.62	645.336	805.463	568.913	1144.54	623.43	1382.67	504.17	1099.11	535.575	823.841	559.295	1779.43	767.334	348.26	1779.43	805.463	2.2092	973.965	130.246
superoxide reductase activity [GO:0050605]	224	128	0.261905	840.501	1002.39	947.22	534.875	1007.19	765.94	656.894	829.021	399.358	389.32	474.178	268.812	199.124	343.665	399.505	225.466	230.666	448.901	501.317	326.14	431.214	549.012	371.496	602.967	457.452	175.587	321.555	185.412	515.578	285.994	651.853	316.697	497.574	270.256	557.074	245.967	631.284	302.772	616.021	338.521	109.023	651.853	321.555	2.02719	330.298	124.17
arginine binding [GO:0034618]	32	412	0.261905	0	0	0	0	0	0	0	0	100.259	62.1181	94.2028	308.981	31.8679	85.4079	90.1401	34.5364	28.0225	132.504	55.1035	70.1672	117.242	355.466	68.2556	128.082	44.0951	38.399	19.9635	17.3955	147.162	155.011	151.908	183.275	29.88	27.8453	69.1274	61.3806	71.1634	65.2184	54.1528	48.6591	50.1515	151.908	19.9635	7.60931	131.945	93.511
glutathione transferase activity [GO:0004364]	32	96	0.261905	81.6362	70.9711	30.9966	163.47	263.139	91.0835	35.8783	132.113	0	0	0	0	0	0	0	0	211.128	164.093	85.6352	32.6825	122.768	283.644	90.7776	23.7649	22.8536	19.8562	124.866	110.731	98.7352	86.9894	182.261	158.176	58.9062	51.087	68.1347	62.4876	18.2538	16.2165	53.9162	47.7315	54.9643	182.261	18.2538	9.98482	164.007	10.6227
Entner-Doudoroff pathway through 6-phosphogluconate [GO:0009255]	48	106	0.261905	462.111	252.905	73.4728	228.977	551.193	324.447	179.023	241.254	0	0	0	0	0	0	0	0	113.778	137.316	103.769	188.065	188.166	324.704	71.7227	32.8102	122.363	106.065	114.252	114.489	126.19	121.011	291.966	277.051	142.739	165.697	216.759	232.379	35.4277	36.8063	108.209	130.341	77.3898	291.966	35.4277	8.24118	256.538	98.1892
phosphogluconate dehydratase activity [GO:0004456]	48	106	0.261905	462.111	252.905	73.4728	228.977	551.193	324.447	179.023	241.254	0	0	0	0	0	0	0	0	113.778	137.316	103.769	188.065	188.166	324.704	71.7227	32.8102	122.363	106.065	114.252	114.489	126.19	121.011	291.966	277.051	142.739	165.697	216.759	232.379	35.4277	36.8063	108.209	130.341	77.3898	291.966	35.4277	8.24118	256.538	98.1892
ATP-dependent DNA/RNA helicase activity [GO:0033680]	16	262	0.261905	0	0	0	0	0	0	0	0	0	0	0	0	0	0	0	0	12.7117	35.3395	54.7878	687.28	127.686	66.1322	83.1363	21.8307	229.093	396.801	4.23723	7.3391	11.7798	20.4033	22.0441	38.1814	18.2626	31.6317	42.562	73.7196	7.27691	12.604	27.7121	47.9988	75.2369	229.093	4.23723	54.0667	224.856	197.922
tyrosyl-tRNA aminoacylation [GO:0006437]	1568	1678	0.238095	3582.58	4298.17	3741.45	3810.13	3691.75	3606.7	4925.13	3093.98	3410.33	3793.71	3586.98	3112.8	3910.83	3331.57	3808.82	3769.44	4747.63	3690.2	4748.54	5362.42	4636.28	4200.84	4523.19	3862.7	4693.75	809.544	4156.2	514.667	3298.99	338.924	3767.64	400.684	4041.56	617.644	4009.22	554.701	3645.24	278.332	4136.11	488.692	412.205	4693.75	3298.99	1.42278	1394.76	482.824
glycerophosphodiester phosphodiesterase activity [GO:0008889]	256	1506	0.238095	1159.26	771.078	370.376	1118.38	829.924	1316.7	1091.52	476.813	362.503	168.508	103.952	93.3949	239.197	44.85	468.951	618.301	726.019	611.857	1189.75	833.093	1149.09	904.671	722.806	498.778	697.706	476.166	694.534	440.438	394.022	268.964	699.033	293.83	1041.58	372.03	925.766	395.646	304.668	233.989	532.612	372.014	248.882	1041.58	304.668	3.41876	736.917	251.505
lysine biosynthetic process via diaminopimelate [GO:0009089]	6736	6654	0.238095	17937.5	18691.3	18234.2	19989.7	19301.5	17828.6	20457.1	19958.1	12550.4	14389.9	13467.3	14118.2	13786	11917.3	12295.6	13110	16886	17553.9	17520.2	18730.5	17235.6	16690.7	17330.3	16332.8	17859.2	3126.02	16887.2	3101.82	17210.1	2935.1	16180.8	3404.28	16152.9	2639.74	15822.9	3074.81	15494.8	3240.74	16496.3	2709.99	773.806	17859.2	15494.8	1.15259	2364.41	1550.81
protein folding [GO:0006457]	15584	11556	0.238095	40041	41139.5	33916	44817.5	54516.7	43799.4	45572.9	38614	43864.5	33362.4	30913.6	28763.1	32363.4	25377	29185.2	32799.1	41821.7	35553	43090.8	44440.6	39302.2	56949.4	40797.5	32573	41125.3	6746.65	39667.5	6500.49	34310	5041.72	51776.8	6959.44	39896.4	6156.66	36176.1	6065.61	30622	4591.66	37616.9	5807.7	6222.15	51776.8	30622	1.69084	21154.8	3663.38
calcium ion binding [GO:0005509]	656	2574	0.238095	1944.75	1266.67	1626.13	2354.54	1224.88	2506.1	1978.97	1383.97	650.107	1114.35	600.231	848.634	1640.31	793.497	1045.92	1080.35	2899.6	2061.37	2530.88	1898.8	2159.84	1355.42	1847.27	2022.52	1664.04	477.731	2298.15	631.533	1431.32	607.752	1076.8	375.248	2039.11	830.402	1716.83	590.9	1480.72	627.283	1238.06	624.01	404.047	2298.15	1076.8	2.13424	1221.35	553.486
potassium ion transmembrane transporter activity [GO:0015079]	32	1178	0.238095	132.748	87.6102	104.957	118.58	77.7134	153.433	188.84	83.3669	0	0	0	0	0	0	0	0	71.4999	121.995	71.5598	196.798	81.0993	102.407	77.9744	167.394	128.546	111.395	63.3598	59.7074	68.4539	62.3497	60.0402	53.4422	74.9976	76.7742	71.2826	66.9165	90.7836	84.5922	55.1949	48.0423	23.6174	128.546	55.1949	2.32895	73.3511	286.68
regulation of translation [GO:0006417]	5232	1646	0.238095	12835	14240.6	12825.2	12152.2	13966.7	14724.9	13700	13434.6	12160.3	11723.6	11388.8	11921	10607.1	12119.9	11077.8	11378.3	12176	13911.4	12495.3	13549.1	11523.9	15606.7	12996.1	13156.5	12990.9	1100.11	11645.1	898.996	13089	1039.22	13911.2	1723.86	12866.2	1703.82	11812.2	913.397	12700.5	529.427	12875.2	1429.72	722.272	13911.2	11645.1	1.1946	2266.13	687.155
branched-chain amino acid biosynthetic process [GO:0009082]	528	696	0.238095	1724.85	1555.29	1690.42	1888.07	1490.15	1262.21	1458.85	1926.36	351.328	308.139	285.233	564.977	382.826	342.632	302.884	211.148	2056.94	2257.41	1556.08	1965.12	1766.06	1418.61	1765.08	1713.93	1244.04	849.12	1442.61	921.676	1582.92	896.967	1086.69	637.849	1009.81	707.098	1264.6	833.123	1249	785.022	1201.87	800.731	182.846	1582.92	1009.81	1.56754	573.106	274.362
cysteine desulfurase activity [GO:0031071]	736	1710	0.238095	2050.13	2095.25	1962.47	1588.57	2133.11	1644.83	1781.38	2158.44	1513.9	1417.26	1177.41	1360.02	1082.19	1139.53	1191.82	1253.28	1813.26	2115.45	2254.33	2369.67	2150.08	2395.3	2408.97	1912.61	1856.1	480.579	1494.68	374.469	1877.97	449.072	2014.11	452.593	1717.48	504.462	1797.34	526.773	1671.53	461.406	1893.88	640.002	160.215	2014.11	1494.68	1.34752	519.429	520.649
pyridoxine biosynthetic process [GO:0008615]	672	1016	0.238095	1936.1	1564.58	1388.71	1236.6	2797.34	2264.53	1392.66	1959.96	2043.23	1391.39	1225.69	1667.87	1458.96	1102.73	1398.33	1488.58	1404.67	1826.48	1833.38	1638.83	1449.34	2069.3	1265.5	1644.86	1474.3	142.495	1366.74	115.929	1818.1	146.225	2303.29	428.061	1862.16	388.777	1594.59	296.852	1378.77	271.2	1351.92	185.237	333.026	2303.29	1351.92	1.70372	951.37	612.451
tRNA wobble uridine modification [GO:0002098]	112	1328	0.238095	309.875	328.408	367.248	376.432	554.672	288.606	359.712	313.154	0	0	0	0	0	0	0	0	551.834	442.361	398.599	504.335	499.066	462.485	299.837	437.15	288.016	259.699	309.422	281.954	251.838	227.465	339.052	297.224	229.068	205.861	269.647	251.953	268.133	234.825	209.415	181.921	41.9586	339.052	209.415	1.61905	129.637	634.274
DNA topoisomerase type I activity [GO:0003917]	1056	6794	0.238095	3184.6	3201.94	2525.18	2415.17	3424.36	3965.71	3524.99	2513.77	1876.05	1962.55	2438.76	2410.71	2238.06	2656.87	1917.77	1692.06	2624.41	2580.21	1991.61	2254.26	2457.2	2675.99	3111.56	3070.58	2580.6	830.771	2425.88	193.398	2501.56	85.4075	2658.8	774.297	2549.8	1235.33	2519.86	635.738	2750.88	284.591	2917.42	416.99	158.082	2917.42	2425.88	1.20262	491.536	4218.89
cellular protein modification process [GO:0006464]	16	674	0.238095	114.373	102.676	38.9733	78.812	295.168	188.765	224.043	57.7867	0	0	0	0	0	0	0	0	0	0	0	0	0	0	0	0	74.6809	129.351	26.2707	45.5021	19.2622	33.3632	98.3892	170.415	62.9216	108.983	38.1245	66.0335	12.9911	22.5012	34.2254	59.2801	29.8755	98.3892	12.9911	7.57359	85.3981	261.659
GTP cyclohydrolase II activity [GO:0003935]	48	264	0.238095	84.6302	134.601	89.9734	130.433	96.0197	91.25	124.84	114.623	81.7182	97.8606	80.1547	125.524	119.412	109.218	150.87	93.9137	74.1009	148.78	102.157	110.624	141.313	90.1526	118.583	126.8	111.108	13.4963	107.982	29.8547	129.642	17.4472	89.2968	7.1891	95.7735	5.68627	125.604	35.805	108.664	18.4197	111.113	27.9815	13.462	129.642	89.2968	1.45181	40.3453	47.3837
peptidoglycan binding [GO:0042834]	176	800	0.238095	627.199	341.72	273.926	347.164	611.66	755.132	235.497	384.088	391.178	285.356	235.282	382.282	388.919	230.833	280.16	314.783	636.524	769.472	621.335	444.511	448.736	736.641	412.459	220.846	321.788	109.166	457.536	156.408	511.947	223.025	579.826	174.918	563.75	225.751	452.032	173.543	241.868	28.2084	329.82	89.186	122.703	579.826	241.868	2.39728	337.958	149.814
valine-tRNA ligase activity [GO:0004832]	1600	2842	0.238095	3845.84	3842.98	3989.98	4043.58	3882.31	4025.42	4202.55	3797.56	3166.22	4026.57	3291.47	3016.49	3542.56	3116.8	3450.56	4031	4251.09	3352.69	4249.14	4799.48	4134.14	3621.67	4032.45	3820.83	4342.87	405.11	3945.74	364.257	3388.92	391.793	3556.74	362.433	4101.85	127.585	3810.18	343.18	3642.53	463.088	3722.3	384.95	308.133	4342.87	3388.92	1.28149	953.951	566.859
valyl-tRNA aminoacylation [GO:0006438]	1600	2834	0.238095	3845.84	3842.98	3989.98	4043.58	3882.31	4025.42	4202.55	3797.56	3166.22	4026.57	3291.47	3016.49	3542.56	3116.8	3450.56	4031	4251.09	3352.69	4249.14	4799.48	4134.14	3621.67	4032.45	3820.83	4342.87	405.11	3945.74	364.257	3388.92	391.793	3556.74	362.433	4101.85	127.585	3810.18	343.18	3642.53	463.088	3722.3	384.95	308.133	4342.87	3388.92	1.28149	953.951	566.859
sodium ion transmembrane transporter activity [GO:0015081]	384	694	0.238095	1293.93	1259.58	1164.64	1151.68	1389.32	1624.76	1420.12	663.857	539.263	543.66	431.269	378.063	486.548	419.274	467.266	843.093	704.536	713.308	1245.55	686.624	1096.24	1748.92	1120.27	1122.54	883.467	470.219	780.92	339.079	585.076	180.975	1225.83	621.178	1237.8	390.891	952.48	431.676	902.151	418.713	937.042	443.516	215.945	1237.8	585.076	2.11562	652.724	149.38
methionyl-tRNA formyltransferase activity [GO:0004479]	128	610	0.238095	251.893	303.144	316.416	182.609	188.683	196.29	250.115	228.21	151.81	256.063	307.686	230.121	169.94	270.514	252.209	204.775	333.659	446.268	495.366	605.484	406.031	427.134	485.659	378.49	370.554	203.477	228.736	91.0864	301.533	125.348	255.876	149.455	298.81	170.275	303.378	88.9003	321.806	54.1899	365.496	104.089	48.5756	370.554	228.736	1.62001	141.818	97.6393
heme-transporting ATPase activity [GO:0015439]	32	620	0.238095	99.7575	74.6091	98.4343	64.684	103.799	141.295	208.342	87.7261	0	0	0	0	0	0	0	0	56.1467	112.204	174.413	143.93	93.4616	82.2001	90.9116	111.713	117.424	106.67	40.2769	35.141	66.6433	58.9982	61.9996	54.7685	105.236	92.629	64.4064	55.8663	70.049	61.0264	55.1736	48.472	25.7577	117.424	40.2769	2.91542	77.1471	178.771
protoheme IX ABC transporter activity [GO:0103115]	32	620	0.238095	99.7575	74.6091	98.4343	64.684	103.799	141.295	208.342	87.7261	0	0	0	0	0	0	0	0	56.1467	112.204	174.413	143.93	93.4616	82.2001	90.9116	111.713	117.424	106.67	40.2769	35.141	66.6433	58.9982	61.9996	54.7685	105.236	92.629	64.4064	55.8663	70.049	61.0264	55.1736	48.472	25.7577	117.424	40.2769	2.91542	77.1471	178.771
3-phosphoshikimate 1-carboxyvinyltransferase activity [GO:0003866]	48	786	0.238095	219.926	138.292	278.804	276.458	291.245	221.063	240.169	228.356	0	0	0	0	0	0	0	0	138.784	155.299	75.867	107.062	136.2	69.4283	104.866	125.703	115.744	120.32	138.414	138.229	127.885	116.62	120.224	152.122	98.9765	112.329	118.709	111.002	134.836	139.626	81.0527	72.1559	19.0004	138.414	81.0527	1.70771	57.3614	88.3219
negative regulation of transcription, DNA-templated [GO:0045892]	1904	4318	0.238095	4938.66	4816.43	4479.27	4555.72	5750.25	6220.39	6459.38	4109.93	3421.65	3692.31	3814.76	3852.25	3938.8	4076.76	2966.26	3064.17	5160.47	5313.05	4506.69	5002.25	5063.41	5857.07	5501.79	6015.06	5051.31	1384.19	4551.67	610.846	4425.08	779.728	5009.66	1376.29	4597.08	1580.05	4322.78	1176.43	4857.03	1022.88	4710.99	848.442	265.619	5051.31	4322.78	1.16853	728.538	1518.26
serine transport [GO:0032329]	16	196	0.238095	0	0	0	0	0	0	0	0	0	0	0	0	0	0	0	0	62.6471	150.352	83.3966	72.3703	93.8359	101.004	84.4828	309.134	24.1234	41.783	20.8824	36.1693	50.1173	86.8057	33.6679	58.3146	27.7989	48.1491	31.2786	54.1762	103.045	178.479	28.1609	48.7762	26.9911	103.045	20.8824	4.93453	82.1623	71.8473
threonine transport [GO:0015826]	16	196	0.238095	0	0	0	0	0	0	0	0	0	0	0	0	0	0	0	0	62.6471	150.352	83.3966	72.3703	93.8359	101.004	84.4828	309.134	24.1234	41.783	20.8824	36.1693	50.1173	86.8057	33.6679	58.3146	27.7989	48.1491	31.2786	54.1762	103.045	178.479	28.1609	48.7762	26.9911	103.045	20.8824	4.93453	82.1623	71.8473
urocanate hydratase activity [GO:0016153]	304	580	0.238095	721.981	696.397	1045.84	559.465	1015.36	692.363	814.057	994.75	691.25	546.449	430.02	667.83	285.878	720.663	557.651	692.377	467.397	978.302	754.088	825.761	759.487	1054.75	684.395	1043.62	728.756	157.99	437.58	139.209	880.294	184.183	920.452	199.47	712.943	35.6328	679.706	107.353	936.708	187.103	603.604	150.448	171.316	936.708	437.58	2.14066	499.128	243.441
xylulose metabolic process [GO:0005997]	336	294	0.238095	746.959	700.235	761.688	1434.96	961.625	869.271	1226.73	944.088	759.567	896.662	585.672	659.247	979.463	572.762	634.424	705.559	1141.16	735.005	870.545	1070.93	730.351	780.102	600.939	729.197	1064.77	165.122	1185.2	230.92	779.447	147.529	833.764	111.205	815.125	94.889	703.911	60.7483	687.882	101.012	628.949	62.2061	192.782	1185.2	628.949	1.88441	556.247	12.7622
malate metabolic process [GO:0006108]	640	532	0.238095	1987.12	1927.4	1657.26	1570.1	2135.05	2817.99	1298.6	1667.38	1210.58	647.886	1055.78	839.491	919.979	1080.39	1226.22	1643.08	1385.09	1474.26	2263.15	1156.57	2036.99	2391.59	1685.69	1609.4	1034.35	342.141	1291.72	334.967	1327.04	433.133	1912.41	621.19	2241.4	587.758	1750.11	454.389	1449.02	320.137	1556.29	449.987	385.203	2241.4	1034.35	2.16696	1207.05	101.825
oxidoreductase activity, acting on the aldehyde or oxo group of donors, disulfide as acceptor [GO:0016624]	16	144	0.238095	0	0	0	0	0	0	0	0	0	0	0	0	0	0	0	0	91.278	161.424	94.1213	163.561	70.5667	73.7729	82.5647	78.2723	54.5202	94.4317	30.426	52.6994	53.8081	93.1984	24.591	42.5928	31.3738	54.3409	23.5222	40.7417	26.0908	45.1905	27.5216	47.6687	12.7388	54.5202	23.5222	2.31781	30.9979	4.64831
nucleoid [GO:0009295]	992	1690	0.238095	2583.15	2465.28	2585.45	2545.97	3687.29	3183.66	2213.91	1974.2	2332.16	1330.4	1371.93	1048.93	1479.36	1696.67	1939.75	1917.56	3476.86	2279.14	2650.96	2482.27	2938.84	4332.75	2627.57	1920.52	2008.86	602.691	2500.73	999.515	1767.43	640.642	3450.73	1021.06	2584.06	635.694	2487.25	506.404	2067.55	462.274	2154.93	682.932	517.606	3450.73	1767.43	1.95241	1683.31	603.204
aspartate family amino acid biosynthetic process [GO:0009067]	16	140	0.238095	138.514	172.309	131.527	77.2805	109.014	98.0325	155.539	128.052	0	0	0	0	0	0	0	0	0	0	0	0	0	0	0	0	51.8463	89.8004	25.7602	44.6179	42.684	73.9308	36.338	62.9392	32.6775	56.5991	46.1713	79.971	43.8424	75.9373	57.4364	99.4827	10.2756	57.4364	25.7602	2.22966	31.6762	21.1456
malate dehydrogenase (decarboxylating) (NADP+) activity [GO:0004473]	448	370	0.238095	1396.39	937.98	1253.28	1152.62	1803.56	1377.05	785.885	1457.89	1051.03	392.75	531.292	747.008	533.159	773.196	859.238	943.317	922.381	1265.57	1450.14	723.191	1464.93	2248.36	842.523	1118.48	633.942	211.217	869.385	313.11	1156.82	367.705	1700.99	605.221	1256.84	273.964	1240.18	331.684	1048.32	247.613	770.598	212.67	335.59	1700.99	633.942	2.68319	1067.04	39.7578
aconitate hydratase activity [GO:0003994]	1552	1286	0.238095	3816.53	4186.09	3523.3	4311.57	4603.71	4073.73	3083.26	4070.74	3567.76	2695.35	3246.2	3227.05	3479.01	3154.63	3228.11	4024.89	4102.25	3918.22	3856.77	3231.55	3827.1	4441.54	3903.95	4012	3003.39	276.88	3964.28	433.088	3738.67	449.593	4204.34	557.22	3985.13	113.813	3623.91	342.814	3563.31	430.083	3778.75	482.291	361.42	4204.34	3003.39	1.39987	1200.95	553.593
protein-N(PI)-phosphohistidine-sugar phosphotransferase activity [GO:0008982]	3344	3714	0.238095	9411.91	8723.82	8457.08	7516.16	9809.7	8850	9509.8	8083.24	8011.39	6010.71	6048.09	6514.03	5697.01	6401.58	7021.48	6732.53	8392.81	8490.06	10121.7	10590.6	9421.56	10068.8	8332.4	9098.04	8703.69	2393.98	7201.99	1375.09	7695.78	1043.44	9296.63	1120.56	8568.08	1712.09	8618.32	1382.91	7985.56	1408.71	7701.44	1445.16	687.429	9296.63	7201.99	1.29084	2094.64	1540.75
endo-1,4-beta-xylanase activity [GO:0031176]	288	646	0.238095	1217.69	949.953	880.74	1222.79	1350.42	1018.88	1062.44	790.847	115.47	345.702	262.663	348.849	223.65	242.089	220.633	199.668	415.345	616.332	933.481	974.721	1149.57	603.165	930.168	926.449	794.287	390.954	620.595	530.25	585.343	222.622	689.684	622.003	717.344	450.35	862.631	557.029	683.093	382.603	714.261	391.221	88.7385	862.631	585.343	1.47372	277.288	194.258
inositol biosynthetic process [GO:0006021]	112	184	0.238095	681.783	589.17	527.884	197.199	819.753	1215.46	290.594	576.409	383.584	39.1745	277.799	83.4093	30.564	134.225	331.93	531.45	0	0	0	0	0	0	0	0	109.923	157.687	75.9208	106.136	219.94	311.516	401.112	410.158	582.304	609.325	337.904	340.931	220.703	274.362	288.99	294.744	163.526	582.304	75.9208	7.66988	506.383	70.8995
inositol-3-phosphate synthase activity [GO:0004512]	112	212	0.238095	681.783	589.17	527.884	197.199	819.753	1215.46	290.594	576.409	383.584	39.1745	277.799	83.4093	30.564	134.225	331.93	531.45	0	0	0	0	0	0	0	0	109.923	157.687	75.9208	106.136	219.94	311.516	401.112	410.158	582.304	609.325	337.904	340.931	220.703	274.362	288.99	294.744	163.526	582.304	75.9208	7.66988	506.383	71.4887
monosaccharide binding [GO:0048029]	304	114	0.238095	602.753	702.909	624.314	854.115	912.759	967.214	873.21	502.934	942.076	887.437	645.74	508.432	638.167	774.798	620.4	697.819	897.475	679.526	825.999	1012.44	628.84	1027.72	914.916	791.72	924.361	76.6073	796.586	138.897	563.631	100.406	960.852	59.737	830.344	134.75	617.331	13.3115	730.277	92.1558	754.522	141.816	137.464	960.852	563.631	1.70475	397.221	8.971
cytidylyltransferase activity [GO:0070567]	64	250	0.238095	436.51	351.74	147.438	223.034	142.94	254.274	201.565	153.88	0	0	0	0	0	0	0	0	232.081	194.552	232.177	218.774	355.116	157.581	305.157	153.506	140.113	121.646	151.705	131.458	116.144	102.619	100.174	87.0614	162.15	140.86	263.875	232.118	100.315	86.9281	218.966	191.055	58.2024	263.875	100.174	2.63418	163.702	288.64
glycerol-3-phosphate transmembrane transporter activity [GO:0015169]	48	484	0.238095	0	0	0	0	0	0	0	0	226.751	79.2446	74.5895	36.2089	134.795	13.1566	222.256	159.713	241.477	86.249	448.281	144.758	477.599	426.362	149.972	44.2724	74.6675	72.4874	125.424	121.011	40.8193	43.3089	217.704	213.325	202.665	227.206	233.285	238.991	19.143	22.7352	74.8537	74.9862	84.2407	233.285	19.143	12.1864	214.142	209.281
butane-1,4-diamine:2-oxoglutarate aminotransferase activity [GO:0033094]	160	86	0.238095	354.102	425.06	382.971	350.041	592.961	361.056	523.29	508.172	330.582	188.308	78.6654	252.598	107.279	206.344	171.593	121.157	375.921	492.983	517.316	789.056	404.429	493.368	541.265	336.424	500.218	301.038	277.747	148.196	417.918	143.372	472.304	132.452	333.176	199.546	310.041	122.512	308.58	91.5466	348.33	240.656	82.3008	500.218	277.747	1.80098	222.471	12.4197
malate dehydrogenase activity [GO:0016615]	96	40	0.238095	302.786	400.08	322.141	240.344	104.597	1044.35	257.335	249.875	35.8912	83.6601	112.571	56.9813	81.3665	156.741	116.931	507.851	198.997	229.238	453.436	213.909	237.325	81.6444	220.075	317.906	184.968	90.3822	173.569	82.4825	178.698	105.914	74.0441	34.9776	668.547	326.593	219.014	94.2708	265.596	94.2948	244.242	145.27	178.295	668.547	74.0441	9.02904	594.503	56.6027
porphobilinogen synthase activity [GO:0004655]	176	76	0.238095	545.559	381.983	466.862	519.967	744.317	422.78	430.375	436.039	438.9	365.32	287.354	308.819	419.981	267.866	374.907	326.517	541.81	449.999	524.007	470.22	534.879	597.905	484.945	453.871	421.972	52.9527	493.919	64.9572	398.286	77.7944	593.707	152.751	424.435	98.7553	485.115	95.5922	396.2	111.33	384.761	98.8249	70.7891	593.707	384.761	1.54306	208.947	1.02546
chaperone cofactor-dependent protein refolding [GO:0051085]	32	96	0.238095	0	0	0	0	0	0	0	0	0	0	0	0	0	0	0	0	115.19	90.8688	454.16	165.87	293.032	260.313	344.264	249.885	55.2902	95.7654	38.3967	66.505	30.2896	52.4631	86.7709	150.292	151.387	262.209	97.6772	169.182	83.2949	144.271	114.755	198.761	40.4365	151.387	30.2896	4.99797	121.097	49.2315
iron assimilation [GO:0033212]	32	46	0.238095	0	0	0	0	0	0	0	0	314.252	211.377	183.886	156.828	108.529	121.493	66.5526	122.265	103.108	114.646	45.823	62.7777	39.6732	354.337	141.969	123.438	91.3848	108.553	70.5456	61.1544	90.4915	81.1564	222.863	194.043	56.0294	61.7683	35.4086	33.4806	81.6434	70.712	108.618	96.3729	56.5848	222.863	35.4086	6.29403	187.454	46.0489
drug:proton antiporter activity [GO:0015307]	32	86	0.238095	83.4691	107.385	127.039	84.8498	240.408	54.7189	76.5993	90.302	0	0	0	0	0	0	0	0	104.86	84.8376	87.3314	74.781	114.494	305.408	103.368	128.532	50.4601	43.7092	63.2365	55.6708	58.3799	50.6322	181.939	160.881	47.3501	44.1295	65.9878	59.2151	85.1902	73.7807	70.2509	60.8722	43.6871	181.939	47.3501	3.84242	134.589	77.214
L(+)-tartrate dehydratase activity [GO:0008730]	144	44	0.238095	328.467	276.882	162.882	534.655	752.7	340.019	335.685	318.234	717.296	406.738	238.292	321.715	560.251	157.233	339.787	340.113	641.298	314.711	326.221	361.577	287.279	673.989	281.928	105.052	368	35.9595	578.734	55.6724	318.22	3.50167	714.662	39.4215	335.451	7.99348	318.511	27.6336	141.723	31.8829	265.701	23.8701	181.683	714.662	141.723	5.04268	572.939	1
N-acyl-D-amino-acid deacylase activity [GO:0047420]	32	6	0.218218	180.302	65.9627	58.5913	61.9293	213.36	84.1171	53.0888	237.365	190.428	57.4983	83.5356	235.176	64.025	60.4641	138.277	79.2335	0	0	0	0	0	0	0	0	36.8624	31.9998	41.9848	36.375	157.513	136.415	134.596	117.126	54.4502	47.2184	106.193	94.3359	39.6851	34.3811	49.8328	44.0418	47.9951	157.513	36.8624	4.27302	120.651	1
metabolic process [GO:0008152]	22032	37018	0.214286	60068	60807.5	58865.6	57553.6	60764.8	61446	55962.9	57071.7	49710.1	42369.2	45231.1	44289.8	44072.7	43722.9	43636.2	43119.6	57327.7	55220.2	59145.6	58081.7	57887.8	61615	62238.3	56743	52137.9	8526.04	52984.7	7718.83	52193.9	6907.47	57363.3	6641.48	54570.4	9983.12	53864	8924.35	53110.5	8198.9	56092.3	9433.23	1873.57	57363.3	52137.9	1.10022	5225.33	11527.1
phospholipid biosynthetic process [GO:0008654]	992	4106	0.214286	3263.68	3157.89	3272.48	3059.46	4116.1	3723.07	3432.42	3652.88	2138.7	2243.74	1962.93	1578.97	1978.87	1541.1	2015.97	2280.59	2043.76	2063.35	1886.98	2250.36	1712.66	2497.71	1910.08	1973.39	2642.17	684.382	2360.69	606.02	2431.73	1084.92	2917.5	1053.42	2630.21	966.69	2330.77	822.034	2262.32	901.13	2343.64	705.663	221.779	2917.5	2262.32	1.28961	655.18	1052.29
DNA-directed 5'-3' RNA polymerase activity [GO:0003899]	15872	11138	0.214286	37847.9	40705.1	40058	39793.5	44665.6	37218.2	38638.2	39709.7	41598.9	32806.3	38469.5	36333.3	34745.3	38572.7	35893.7	31700.4	37691.7	40325	37980.2	36260.9	39431.7	45862	40952.2	40368.5	35901.8	2932.5	37410.1	2535.85	38789.4	2149.11	44042.2	2198.83	35633	3426.91	37724.4	1772.27	39666.4	959.833	40042.2	1367.67	2702.25	44042.2	35633	1.23599	8409.2	3393.55
L-threonine catabolic process to glycine [GO:0019518]	608	432	0.214286	1680.63	1657.43	2109.99	1243.55	2837.08	1987.78	1578.01	1621.94	858.283	546.981	580.031	412.191	447.887	455.436	453.838	628.497	1688.34	1756.52	2299.32	1949.01	2164.4	3385.47	2011.13	1953.24	1358	726.448	1126.59	628.444	1263.55	740.365	2360.28	1329.35	1638.53	888.478	1432.96	881.766	1506.22	913.375	1416.2	745.423	375.123	2360.28	1126.59	2.09506	1233.68	200.595
cardiolipin biosynthetic process [GO:0032049]	16	1214	0.214286	0	0	0	0	0	0	0	0	0	0	0	0	0	0	0	0	225.473	66.5725	82.4478	74.1226	85.3074	197.632	105.724	107.862	24.7075	42.7947	75.1577	130.177	22.1908	38.4357	65.8773	114.103	27.4826	47.6013	28.4358	49.2523	35.954	62.2741	35.2414	61.0398	19.9395	75.1577	22.1908	3.38688	52.9669	306.907
cardiolipin synthase activity [GO:0008808]	16	1214	0.214286	0	0	0	0	0	0	0	0	0	0	0	0	0	0	0	0	225.473	66.5725	82.4478	74.1226	85.3074	197.632	105.724	107.862	24.7075	42.7947	75.1577	130.177	22.1908	38.4357	65.8773	114.103	27.4826	47.6013	28.4358	49.2523	35.954	62.2741	35.2414	61.0398	19.9395	75.1577	22.1908	3.38688	52.9669	306.907
glycerol ether metabolic process [GO:0006662]	96	938	0.214286	370.687	218.97	394.349	324.838	464.215	311.752	274.941	316.079	64.6379	104.533	84.5245	22.6703	67.7541	113.236	117.398	101.098	272.499	228.913	241.52	484.725	205.168	136.514	136.08	176.59	288.066	190.436	221.697	135.862	189.221	150.678	221.789	213.001	218.123	107.258	231.084	128.618	228.058	147.455	146.525	67.8285	39.9045	288.066	146.525	1.96599	141.541	286.148
base-excision repair [GO:0006284]	96	1996	0.214286	358.033	384.436	317.545	415.939	413.421	379.54	311.73	253.211	113.636	17.6849	89.346	61.1749	112.465	120.001	174.619	158.561	286.674	167.059	317.661	137.891	298.49	372.069	223.915	168.156	155.769	147.836	271.693	152.291	160.481	96.1867	299.709	162.465	285.254	113.998	277.047	93.568	201.901	103.005	232.566	147.735	57.0171	299.709	155.769	1.92406	143.94	568.386
flavin adenine dinucleotide binding [GO:0050660]	12944	15898	0.214286	35211.8	34049.9	32811.3	33189	35529.7	37454.4	34611.4	31700.4	27619.9	28734.9	26591.5	27021.5	26780	25770.4	28156.2	29469.3	34366	33493.8	34971	35953.7	34170.6	34812.5	33146.9	31555	33100	3839.38	31445	4082.63	30738.6	3341.65	32654	4374.4	33964.9	4086.5	32512.9	3808.71	30045.6	3755.3	31262.8	4070.56	1310.09	33964.9	30045.6	1.13044	3919.28	5574.55
L-arabinose catabolic process to xylulose 5-phosphate [GO:0019569]	1840	940	0.214286	3561.03	3902.94	4713.23	5119.86	3930.39	3886.62	4026.7	5212.66	4125.2	4081.39	4016.96	4703.49	4644.52	4336.2	3653.05	4284.21	5288.46	5212.73	4515.82	4444.88	3946.73	4592.19	4520.14	4577.49	4184.32	227.301	5017.61	333.922	5042.96	293.988	4215.93	340.101	4228.88	318.228	3720.27	201.444	4542.31	190.965	4146.68	328.415	455.082	5042.96	3720.27	1.35554	1322.69	234.459
transcription-coupled nucleotide-excision repair, DNA damage recognition [GO:0000716]	16	1472	0.214286	0	0	0	0	0	0	0	0	257.304	36.8342	61.5799	28.9438	35.5025	95.185	141.413	188.498	0	0	0	0	0	0	0	0	12.2781	21.2662	11.8342	20.4974	9.64792	16.7107	85.768	148.554	62.8326	108.829	47.1378	81.6451	31.7283	54.9551	20.5266	35.5532	27.8127	85.768	9.64792	8.88979	76.12	542.421
small molecule binding [GO:0036094]	32	164	0.214286	124.322	64.184	155.568	92.539	83.6411	109.03	95.8855	115.781	0	0	0	0	0	0	0	0	115.774	122.287	141.919	42.2706	177.271	53.8974	132.892	162.391	46.052	48.0544	69.4378	61.2468	79.3559	68.8012	45.8462	42.3978	83.6498	74.2859	100.531	90.9985	105.986	91.8503	65.6919	66.4587	22.3919	105.986	45.8462	2.31178	60.1402	35.0321
adenine phosphoribosyltransferase activity [GO:0003999]	400	302	0.214286	803.744	1121.43	1073.98	1269.16	1323.38	757.291	815.001	1063.69	1069.7	682.12	1006.97	1200.68	847.36	944.402	783.251	784.191	1054.26	1173.03	675.758	897.971	758.222	1295.66	868.014	822.629	798.364	108.883	1056.93	210.912	1145.8	72.4417	1229.58	139.154	739.08	56.4635	781.739	22.7988	947.003	125.696	998.805	126.904	179.259	1229.58	739.08	1.66366	490.499	140.718
oxidoreductase activity, acting on CH-OH group of donors [GO:0016614]	1248	2862	0.214286	3640.74	3720.88	3567.74	2869.08	4309.63	4381.96	4057.95	2692.37	2380.35	2964.77	2355.56	2144.17	2039.13	2295.15	2358.22	2651.82	3166.91	3044.05	3478.24	3708.18	3369.06	3947.48	3082.87	3281.3	3576.97	558.278	2691.71	584.439	2626.87	453.503	3545.82	1025.44	3504	865.359	3122.67	675.829	3048.06	667.586	3053.1	683.145	371.946	3576.97	2626.87	1.36169	950.103	766.776
thiamine diphosphate biosynthetic process [GO:0009229]	896	2728	0.214286	2144.38	1971.76	1925.98	2336.6	2476.5	2026.86	2468.78	3325.06	1557.49	1622.24	1478.08	1717.61	1602.39	1540.95	1561.68	1488.85	2635.03	3581.1	1862.51	2616.38	2281.38	2632.92	2493.17	3107.82	2235.8	536.459	2191.34	531.423	2874.59	1010.12	2222.3	581.037	1792.74	275.708	1995.81	382.161	2191.58	816.506	1981	507.604	318.673	2874.59	1792.74	1.60346	1081.85	1178.33
iron ion transport [GO:0006826]	416	364	0.214286	1267.25	1497.13	1051.08	792.495	1673.11	2025.36	1112.29	1524.28	620.591	504.402	509.3	543.701	429.089	332.879	494.829	950.754	649.098	1122.13	1614.19	729.401	1085.74	1446.4	1048.45	742.936	782.031	307.342	623.56	183.044	1063.37	492.923	1246.7	553.95	1530.1	542.217	949.274	403.889	708.964	360.302	1018.29	494.605	298.079	1530.1	623.56	2.45382	906.542	81.5084
[truncated: 1,158 more rows]
[truncated: 44 more columns]
